# Supplementary material for: Citrobacter braakii Isolated from Salami and Soft Cheese: An Emerging Food Safety Hazard?
Source: Foods. 2025 May 26;14(11):1887. doi: 10.3390/foods14111887 (PMC12154454; doi:10.3390/foods14111887)
Supplement: Supplementary file 1 [file foods-14-01887-s001.zip › supplementary files/Table S1.xlsx]

## Sheet: Foglio1
Sequence ID	Repository	Sample ID	Geographic location	Year	Source	Detailed Source	Genome size	n° of contigs	GC%	N50
GCF_040567195.1	ncbi	SAMN08720179	USA	2012	Human	blood	4946108	2	0.522269	4894048
GCA_040342995.1	ncbi	SAMN42053670	USA	2024	Human	urine	5455947	67	0.51993	308864
GCF_040326525.1	ncbi	SAMN18802465	Bangladesh	2018	Human	Rectal swab	4927301	83	0.52102	377193
GCF_040324735.1	ncbi	SAMN40654521	Germany	2021	Human	Not provided	4921952	39	0.52056	387098
GCF_040098425.1	ncbi	SAMN40654522	Germany	2022	Human	Not provided	5366204	63	0.519549	210555
GCF_040098385.1	ncbi	SAMN40654523	Germany	2022	Human	Not provided	4866810	30	0.52107	475994
GCF_040098365.1	ncbi	SAMN40654524	Germany	2022	Human	Not provided	4866169	27	0.521068	543363
GCF_039605995.1	ncbi	SAMN40990113	Germany	2024	Human	urine	5318634	61	0.519858	343325
GCF_039031495.1	ncbi	SAMN40657054	USA	2022	Human	feces	4875807	40	0.521989	262263
GCF_038448565.1	ncbi	SAMN40761506	Mexico	2021	Food	vegetables	5301329	161	0.520124	91285
GCF_037447825.1	ncbi	SAMN38924562	South Africa	2022	Environment	wastewater	5589148	18	0.520464	1170239
GCF_037447695.1	ncbi	SAMN38924563	South Africa	2022	Environment	wastewater	5658281	18	0.520066	1129763
GCA_032336535.2	ncbi	SAMN36726681	USA	2022	Human	urine	5109797	22	0.520002	594070
GCF_037199025.1	ncbi	SAMN39939717	Italy	2022	Food	Mozzarella	5139984	87	0.522442	177549
GCA_032580435.2	ncbi	SAMN36357088	USA	2023	Human	wound	5043541	25	0.519484	631594
GCA_029380075.3	ncbi	SAMN33900585	USA	2023	Human	Rectal Swab	5472182	71	0.519357	612462
GCA_032332375.2	ncbi	SAMN36729166	USA	2023	Human	urine	5111524	15	0.520001	1138607
GCF_036954425.1	ncbi	SAMN32902540	Netherlands	2018	Human	Perianal swab	4999856	40	0.521314	261050
GCF_036954405.1	ncbi	SAMN32902541	Netherlands	2018	Human	Perianal swab	4999947	37	0.521324	275041
GCF_036851965.1	ncbi	SAMN14969733	Germany	2020	Human	Clinical wastewater	5554354	93	0.520338	171094
GCF_036813905.1	ncbi	SAMN14969457	Germany	2020	Human	Clinical wastewater	5575045	125	0.520399	151073
GCF_036813195.1	ncbi	SAMN38512575	Italy	2023	Food	Cheese after GESM assay	5224009	60	0.521733	193776
GCF_036289025.1	ncbi	SAMN37877638	China	2018	Human	urine	5391097	3	0.517928	5001403
GCF_035818455.1	ncbi	SAMN39283098	Mexico	2020	Food	food	5320589	202	0.520151	89427
GCF_035117395.1	ncbi	SAMN39060147	China	2018	Human	feces	5084163	49	0.522115	552773
GCF_035025005.1	ncbi	SAMN39063155	China	2022	Human	feces	5546047	88	0.519169	341722
GCF_035024945.1	ncbi	SAMN39063157	China	2022	Human	feces	5284561	53	0.520817	433424
GCF_035024925.1	ncbi	SAMN39063161	China	2017	Human	clinical sample	5519100	100	0.518229	302312
GCF_035024865.1	ncbi	SAMN39063162	China	2017	Human	clinical sample	5518953	103	0.518222	212330
GCF_035024845.1	ncbi	SAMN39063164	China	2018	Human	clinical sample	5492720	93	0.518283	302858
GCF_035024785.1	ncbi	SAMN39063165	China	2016	Human	clinical sample	5518311	95	0.518229	302719
GCF_035024765.1	ncbi	SAMN39063167	China	2021	Human	clinical sample	5492881	108	0.516334	302718
GCF_035024725.1	ncbi	SAMN39063158	China	2022	Human	feces	5284629	51	0.520827	433326
GCF_035024665.1	ncbi	SAMN39063169	China	2021	Human	clinical sample	5124778	41	0.519683	1166283
GCF_035020285.1	ncbi	SAMN39063223	China	2023	Environment	Hospital waste water	5597247	93	0.517443	373967
GCA_034806725.1	ncbi	SAMN39181638	USA	2023	Human	urine	5793939	87	0.520766	338405
GCA_034306465.1	ncbi	SAMN38764358	USA	2023	Human	sputum	5016275	29	0.520529	436508
GCA_034306405.1	ncbi	SAMN38764356	USA	2023	Human	sputum	5033603	30	0.520504	424523
GCA_033586675.1	ncbi	SAMN38223575	Netherlands	2022	Human	not collected	5158801	49	0.52109	549868
GCF_033341855.1	ncbi	SAMN37714515	China	2023	Human	stool	5430709	101	0.518171	228824
GCF_033341815.1	ncbi	SAMN37714517	China	2023	Human	stool	5366514	48	0.518322	228627
GCF_033341825.1	ncbi	SAMN37714516	China	2023	Human	stool	5420421	91	0.518157	228777
GCA_033188855.1	ncbi	SAMN37008778	Australia	2019	Environment	wastewater	5893053	145	0.517535	110401
GCA_033188835.1	ncbi	SAMN37008777	Australia	2019	Environment	wastewater	5931349	170	0.517175	94661
GCA_033188795.1	ncbi	SAMN37008776	Australia	2019	Environment	wastewater	5860656	149	0.517528	106767
GCA_033188765.1	ncbi	SAMN37008775	Australia	2019	Environment	wastewater	5164408	106	0.519914	121586
GCA_033188735.1	ncbi	SAMN37008774	Australia	2019	Environment	wastewater	5582384	164	0.518554	173952
GCA_033188575.1	ncbi	SAMN37008767	Australia	2019	Environment	wastewater	5268201	139	0.521362	105199
GCA_033188455.1	ncbi	SAMN37008758	Australia	2019	Environment	wastewater	5164618	105	0.520273	122219
GCA_033188435.1	ncbi	SAMN37008756	Australia	2019	Environment	wastewater	5533437	174	0.519322	90714
GCA_033188405.1	ncbi	SAMN37008754	Australia	2019	Environment	wastewater	5262120	166	0.520713	88323
GCA_033188375.1	ncbi	SAMN37008752	Australia	2019	Environment	wastewater	5254299	175	0.520985	86011
GCA_033188275.1	ncbi	SAMN37008743	Australia	2019	Environment	wastewater	5216031	172	0.521087	82021
GCA_033188255.1	ncbi	SAMN37008744	Australia	2019	Environment	wastewater	5100169	93	0.520836	133814
GCA_033188235.1	ncbi	SAMN37008742	Australia	2019	Environment	wastewater	5331004	175	0.518023	88459
GCA_033188215.1	ncbi	SAMN37008741	Australia	2019	Environment	wastewater	5233979	168	0.520903	88323
GCA_033188175.1	ncbi	SAMN37008738	Australia	2019	Environment	wastewater	5197197	139	0.521626	118612
GCA_033188135.1	ncbi	SAMN37008736	Australia	2019	Environment	wastewater	5193870	152	0.519924	86011
GCA_033099085.1	ncbi	SAMN37008769	Australia	2019	Environment	wastewater	5195153	192	0.520435	56809
GCA_033099065.1	ncbi	SAMN37008760	Australia	2019	Environment	wastewater	5260944	171	0.521011	86022
GCA_033099025.1	ncbi	SAMN37008757	Australia	2019	Environment	wastewater	5214899	130	0.522044	99709
GCA_032755835.1	ncbi	SAMN32925722	South Africa	2017	Environment	Mooi River	4949453	153	0.521226	47712
GCF_032738975.1	ncbi	SAMN37637459	China	2023	Environment	hospital sewage	5597247	93	0.517443	373967
GCA_032600725.1	ncbi	SAMN37798133	USA	2023	Human	aspirate	5045948	85	0.522208	184099
GCA_032533265.1	ncbi	SAMN32925723	South Africa	2017	Environment	Mooi River	4790791	143	0.521641	57474
GCF_032193635.1	ncbi	SAMN37521786	Germany	2014	Human	rectal swab/stool	5476407	18	0.519062	4852293
GCF_032193615.1	ncbi	SAMN37521787	Germany	2020	Human	skin	5402198	4	0.517372	5081305
GCF_032193595.1	ncbi	SAMN37521788	Germany	2021	Human	rectal swab/stool	5754650	22	0.516975	5073722
GCA_030885045.1	ncbi	SAMD00553978	Japan	2021	Environment	municipal wastewater	5494278	152	0.520367	95524
GCA_030869805.1	ncbi	SAMD00502247	Japan	2020	Human	ascites	5034156	70	0.521412	166393
GCF_014855735.2	ncbi	SAMN12219629	Germany	2017	Environment	rivulet water	5561400	190	0.517965	71450
GCF_030357945.1	ncbi	SAMN35654568	Japan	2014	Human	feces	4959775	227	0.521976	156118
GCF_030294465.1	ncbi	SAMN35004822	Australia	2020	Human	Rectal swab	5354908	3	0.517304	5017755
GCF_030283405.1	ncbi	SAMN35004824	Australia	2020	Human	Tissue	5496913	3	0.516473	5142720
GCF_030283285.1	ncbi	SAMN35004838	Australia	2021	Human	Rectal swab	5493318	3	0.516527	5139128
GCF_030166475.1	ncbi	SAMN35302017	China	2022	Environment	water	5005181	6	0.521528	4700928
GCF_030163615.1	ncbi	SAMN34595960	China	2018	Human	Not provided	5300274	100	0.518065	145566
GCF_030131705.1	ncbi	SAMN33657869	Ireland	2021	Human	feces	4901856	54	0.522064	951793
GCF_029715665.1	ncbi	SAMN15488553	United Kingdom	2017	Environment	Pooled soil sample collected from floor of pig farm	4846470	2	0.519988	4842051
GCF_029718465.1	ncbi	SAMN15488583	United Kingdom	2017	Environment	Pooled soil sample collected from floor of sheep farm	4965615	1	0.5203	4965615
GCF_029718295.1	ncbi	SAMN15488592	United Kingdom	2017	Environment	Pooled sediment sample collected from floor of cattle farm	5060729	1	0.520809	5060729
GCF_029717885.1	ncbi	SAMN15488494	United Kingdom	2017	Environment	Pooled sediment sample collected from floor of pig farm	4948386	1	0.521766	4948386
GCF_029718275.1	ncbi	SAMN15488594	United Kingdom	2017	Environment	Pooled soil sample collected from floor of cattle farm	5008845	1	0.520633	5008845
GCF_029717945.1	ncbi	SAMN15488486	United Kingdom	2017	Environment	Pooled sediment sample collected from floor of pig farm	5149681	1	0.519491	5149681
GCF_029717445.1	ncbi	SAMN15488527	United Kingdom	2017	Environment	Pooled soil sample collected from floor of cattle farm	5012668	1	0.520237	5012668
GCF_029719805.1	ncbi	SAMN15488675	United Kingdom	2017	Environment	Pooled sediment sample collected from floor of poultry farm	4988796	2	0.521971	4897542
GCF_029718585.1	ncbi	SAMN15488574	United Kingdom	2017	Environment	Pooled sediment sample collected from floor of cattle farm	4842073	1	0.522445	4842073
GCF_029718425.1	ncbi	SAMN15488585	United Kingdom	2017	Environment	Pooled soil sample collected from floor of sheep farm	4965627	1	0.520296	4965627
GCF_029717465.1	ncbi	SAMN15488525	United Kingdom	2017	Environment	Pooled sediment sample collected from floor of cattle farm	4873383	1	0.521962	4873383
GCF_029719125.1	ncbi	SAMN15488631	United Kingdom	2017	Environment	Pooled sediment sample collected from floor of pig farm	4873618	1	0.52124	4873618
GCF_029717925.1	ncbi	SAMN15488488	United Kingdom	2017	Environment	Pooled sediment sample collected from floor of pig farm	4956050	1	0.520662	4956050
GCF_029717665.1	ncbi	SAMN15488513	United Kingdom	2017	Environment	Pooled sediment sample collected from floor of cattle farm	4988493	1	0.520846	4988493
GCF_029716845.1	ncbi	SAMN15488542	United Kingdom	2017	Environment	Pooled soil sample collected from floor of pig farm	4852323	1	0.520903	4852323
GCF_029716485.1	ncbi	SAMN15488547	United Kingdom	2017	Environment	Pooled soil sample collected from floor of pig farm	5148825	2	0.520538	5142013
GCF_029716315.1	ncbi	SAMN15488548	United Kingdom	2017	Environment	Pooled sediment sample collected from floor of pig farm	5040939	1	0.520801	5040939
GCF_029634665.1	ncbi	SAMN26319875	China	2019	Human	tissue	5081794	1	0.520468	5081794
GCF_029104145.1	ncbi	SAMN25084943	China	2022	Human	Not provided	5347451	118	0.520094	139626
GCF_029103905.1	ncbi	SAMN25084957	China	2022	Human	Not provided	5101090	73	0.521579	152073
GCF_029084985.1	ncbi	SAMN31065988	Spain	2016	Human	wound	4906766	27	0.521791	484005
GCF_029001825.1	ncbi	SAMN33426904	USA	2020	Environment	soil	5021820	1	0.521835	5021820
GCF_027274545.1	ncbi	SAMN32247436	Canada	2021	Environment	Barn Environment	5043285	44	0.519837	468722
GCA_026957615.1	ncbi	SAMN29401247	Switzerland	2020	Human	Not provided	5145046	29	0.520734	558083
GCF_026798075.1	ncbi	SAMN31840536	Turkey	2021	Environment	Mucilage in the Sea of Marmara	5237690	91	0.520074	270334
GCF_026626145.1	ncbi	SAMN26195905	China	2021	Human	liver	5178519	2	0.515499	4941235
GCA_026353515.1	ncbi	SAMEA111503549	Australia	2020	Human	urine	5016646	47	0.519572	365423
GCA_026349615.1	ncbi	SAMEA111506150	Switzerland	2020	Human	blood	4983476	122	0.521402	73700
GCF_023096285.1	ncbi	SAMN27256089	Russia	2021	Environment	permafrost	4950959	18	0.521176	507296
GCA_023035775.1	ncbi	SAMN26796533	USA	2021	Environment	wastewater	5487865	146	0.518921	121389
GCA_023035735.1	ncbi	SAMN26796530	USA	2021	Environment	wastewater	5472662	175	0.519926	105809
GCA_023035335.1	ncbi	SAMN26796578	USA	2022	Environment	wastewater	5556726	166	0.520492	112789
GCA_023035315.1	ncbi	SAMN26796561	USA	2022	Environment	wastewater	5653377	197	0.521536	84083
GCA_023035235.1	ncbi	SAMN26796478	USA	2021	Environment	wastewater	5426597	168	0.518558	90711
GCA_023035155.1	ncbi	SAMN26796439	USA	2021	Environment	wastewater	5420891	96	0.522246	372428
GCA_023035015.1	ncbi	SAMN26796572	USA	2021	Environment	wastewater	5629522	210	0.517526	85804
GCA_023034975.1	ncbi	SAMN26796592	USA	2021	Environment	wastewater	5486057	163	0.518363	105199
GCA_023034935.1	ncbi	SAMN26796558	USA	2022	Environment	wastewater	5791371	191	0.520243	93035
GCA_023034875.1	ncbi	SAMN26796554	USA	2021	Environment	wastewater	5790904	205	0.520166	88484
GCA_023034815.1	ncbi	SAMN26796472	USA	2021	Environment	wastewater	5790569	207	0.518701	90881
GCA_023034775.1	ncbi	SAMN26796474	USA	2021	Environment	wastewater	5915299	235	0.517594	84083
GCA_023034365.1	ncbi	SAMN26796524	USA	2021	Environment	wastewater	5800460	183	0.520847	86370
GCA_023034295.1	ncbi	SAMN26796415	USA	2021	Environment	wastewater	5438168	173	0.5226	89894
GCA_023034235.1	ncbi	SAMN26796414	USA	2021	Environment	wastewater	5720689	145	0.520237	113416
GCA_023034195.1	ncbi	SAMN26796412	USA	2021	Environment	wastewater	5745691	121	0.520321	255864
GCA_023034115.1	ncbi	SAMN26796399	USA	2021	Environment	wastewater	5792302	199	0.519965	89490
GCA_023034075.1	ncbi	SAMN26796393	USA	2021	Environment	wastewater	5681480	176	0.522064	93159
GCA_023033915.1	ncbi	SAMN26796379	USA	2021	Environment	wastewater	5809073	186	0.520638	91097
GCF_021503935.1	ncbi	SAMN22551378	Switzerland	2020	Environment	environmental swab veterinary clinic	5018720	37	0.519961	437885
GCF_021229175.1	ncbi	SAMN23847286	China	2015	Human	rectal swab from healthy participants	5279958	10	0.510589	4789077
GCF_020034515.1	ncbi	SAMN20990854	Brazil	2019	Food	food	5058166	1	0.520843	5058166
GCF_019659885.1	ncbi	SAMN20568213	China	2016	Human	urine	5487837	113	0.519863	155720
GCF_019502645.1	ncbi	SAMN20511720	China	2019	Human	clinical	5357557	3	0.519339	4830928
GCF_018449455.1	ncbi	SAMN19182481	Peru	2017	Environment	Hospital wastewater	5810531	294	0.518525	49265
GCF_018422725.1	ncbi	SAMN17373017	Germany	2019	Human	Rectal swab/stool	4939911	42	0.521079	423121
GCF_018420675.1	ncbi	SAMN17373120	Germany	2019	Human	Rectal swab/stool	4919740	53	0.520074	281554
GCA_018180735.1	ncbi	SAMEA6656534	Denmark	2018	Human	Not provided	5062127	44	0.51937	431560
GCA_018180315.1	ncbi	SAMEA6656536	Denmark	2018	Human	Not provided	5205562	82	0.521702	235453
GCA_018160355.1	ncbi	SAMEA6657231	Denmark	2018	Human	Not provided	5123875	61	0.521659	339121
GCF_018138525.1	ncbi	SAMN18437201	Russia	2019	Human	feces	5142092	108	0.519279	120908
GCF_017151575.1	ncbi	SAMN15659131	China	2019	Environment	Sewage	5311398	145	0.521723	746466
GCF_016859715.1	ncbi	SAMN13156551	Portugal	2015	Environment	raw wastewater	5196614	91	0.518376	191649
GCF_016859695.1	ncbi	SAMN13156549	Portugal	2015	Environment	raw wastewater	5518639	116	0.517443	179138
GCF_016507955.1	ncbi	SAMN10435554	USA	2017	Human	wound	4873112	29	0.520167	437683
GCF_016505625.1	ncbi	SAMN10435547	USA	2017	Human	sputum	5097702	30	0.519563	410962
GCF_016505465.1	ncbi	SAMN10435563	USA	2017	Human	urine	4851751	22	0.521842	333700
GCF_016505445.1	ncbi	SAMN10435561	USA	2017	Human	urine	5148049	2	0.521549	4951267
GCF_016505395.1	ncbi	SAMN10435566	USA	2017	Human	wound	4827497	28	0.520769	437683
GCF_016504885.1	ncbi	SAMN10435597	USA	2017	Human	urine	5106838	42	0.522179	376366
GCF_016504605.1	ncbi	SAMN10435607	USA	2017	Human	tissue	5230917	37	0.516595	411651
GCF_016504515.1	ncbi	SAMN10435614	USA	2018	Human	tissue	5001379	28	0.519582	460898
GCF_016504105.1	ncbi	SAMN11284931	USA	2018	Human	urine	4966948	14	0.519772	819788
GCF_016503635.1	ncbi	SAMN12220318	USA	2018	Human	tissue	4911522	28	0.521134	479862
GCF_016503115.1	ncbi	SAMN13621914	USA	2018	Human	wound	4863507	29	0.52154	439509
GCF_016502105.1	ncbi	SAMN13621908	USA	2018	Human	wound	4753908	22	0.521194	799690
GCF_016502085.1	ncbi	SAMN13621911	USA	2018	Human	wound	4969550	20	0.521197	665661
GCF_016502055.1	ncbi	SAMN13621917	USA	2018	Human	sputum	5306813	81	0.518973	183677
GCF_016501905.1	ncbi	SAMN16339984	USA	2018	Human	blood	5112688	22	0.520173	807335
GCF_016501885.1	ncbi	SAMN16339985	USA	2019	Human	sputum	5114010	24	0.520197	551014
GCF_016501785.1	ncbi	SAMN16339987	USA	2018	Human	urine	5113884	23	0.520184	807335
GCF_016501755.1	ncbi	SAMN16339991	USA	2019	Human	tissue	4872845	22	0.52138	445512
GCF_016501525.1	ncbi	SAMN16339999	USA	2019	Human	urine	5110092	25	0.520202	807335
GCF_016501405.1	ncbi	SAMN16340005	USA	2019	Human	sputum	4949896	27	0.520797	685670
GCF_016501295.1	ncbi	SAMN16340006	USA	2019	Human	urine	4862552	24	0.521737	429580
GCA_016087235.1	ncbi	SAMN03861758	USA	2015	Environment	water	5374025	61	0.518928	428008
GCA_015956885.1	ncbi	SAMEA104032380	Spain	2012	Environment	Sewage	5278731	155	0.520804	144768
GCA_015943465.1	ncbi	SAMN14410590	USA	2019	Environment	environmental	5155111	129	0.520239	86981
GCA_015942565.1	ncbi	SAMN14410585	USA	2019	Environment	environmental	5070310	31	0.521237	590543
GCA_015942485.1	ncbi	SAMN14410543	USA	2019	Environment	environmental	4842110	28	0.521495	419253
GCA_015942345.1	ncbi	SAMN14410580	USA	2019	Environment	Animal feed	4988682	65	0.520718	184909
GCF_012952645.1	ncbi	SAMN14265977	USA	2017	Human	urine	5148049	2	0.521549	4951267
GCF_009648935.1	ncbi	SAMN10574724	USA	2014	Food	cilantro	4917491	1	0.520462	4917491
GCF_008364705.1	ncbi	SAMN12560194	Germany	2015	Food	Sprouts	5455613	58	0.517639	208155
GCF_008364635.1	ncbi	SAMN12560195	Germany	2015	Food	Carrots	5386332	62	0.521445	239888
GCF_902160995.1	ncbi	SAMEA104567601	United Kingdom	2018	Human	faecal	4914869	39	0.520612	559479
GCF_902160855.1	ncbi	SAMEA104567598	United Kingdom	2018	Human	faecal	4920456	61	0.520403	569605
GCF_902160915.1	ncbi	SAMEA104567600	United Kingdom	2018	Human	faecal	4920980	59	0.520426	559664
GCF_902160945.1	ncbi	SAMEA104567599	United Kingdom	2018	Human	faecal	4922627	62	0.520348	559481
GCF_004331545.1	ncbi	SAMN10437852	Canada	2009	Environment	biosolids	4825329	15	0.52113	803041
GCF_004331585.1	ncbi	SAMN10437851	Canada	2009	Environment	biosolids	5128900	54	0.518792	254837
GCF_004331635.1	ncbi	SAMN10437854	Canada	2010	Environment	biosolids	5001420	26	0.52091	435834
GCF_004331575.1	ncbi	SAMN10437850	Canada	2009	Environment	biosolids	4873670	21	0.520072	757685
GCF_004331535.1	ncbi	SAMN10437853	Canada	2009	Environment	biosolids	5401766	77	0.518914	235111
GCF_004331445.1	ncbi	SAMN10437855	Canada	2010	Environment	biosolids	5326488	84	0.518266	210999
GCF_002208845.2	ncbi	SAMN06173303	USA	2014	Human	blood	4834774	1	0.521935	4834774
GCF_002073755.2	ncbi	SAMN04875579	USA	2014	Human	blood	5244290	1	0.520266	5244290
GCF_002939255.1	ncbi	SAMN06234158	Bolivia	2013	Food	boiled potato	5072546	94	0.521046	142532
GCF_002923765.1	ncbi	SAMN07318042	Canada	2009	Environment	biosolids	4824930	18	0.521113	515942
GCF_002239605.1	ncbi	SAMN06820760	China	2016	Environment	sediment	5430566	145	0.517384	140613
GCF_001022685.1	ncbi	SAMN03732718	USA	2007	Human	bodily fluid	5457296	126	0.516848	135007
GCF_000786265.1	ncbi	SAMN03025290	Canada	2013	Food	Ground Beef	5242830	64	0.518972	3822494
GCF_000786275.1	ncbi	SAMN03025291	Canada	2013	Food	Ground beef	5040789	17	0.519898	5028527
GCF_037477975.1	ncbi	SAMN38166394	China	2021	Livestock	Not provided	5133040	6	0.520882	5032410
GCF_036957665.1	ncbi	SAMN32902537	Netherlands	2017	Livestock	Feces swab	5422334	99	0.519333	223710
GCF_035797535.1	ncbi	SAMN29057987	India	2020	Livestock	swine	4941485	45	0.521579	580493
GCF_035797235.1	ncbi	SAMN29058001	India	2020	Livestock	cattle	4940858	39	0.521592	486218
GCF_035797215.1	ncbi	SAMN29058003	India	2020	Livestock	goat	5098978	42	0.521082	401148
GCF_035795175.1	ncbi	SAMN29058071	India	2020	Livestock	swine	4924912	48	0.521665	528173
GCF_035794855.1	ncbi	SAMN29058087	India	2020	Livestock	cattle	4910887	53	0.52185	371888
GCF_035793355.1	ncbi	SAMN29049734	India	2020	Livestock	cattle	5349466	87	0.520618	577651
GCA_033189015.1	ncbi	SAMN37008789	Australia	2019	Animal	Gull	4937743	22	0.521741	525529
GCA_028792985.1	ncbi	SAMN20168922	Israel	2018	Animal	Rectal swab	5285865	52	0.520354	300285
GCA_025668045.1	ncbi	SAMN25988222	Hungary	2020	Animal	Not provided	5766249	74	0.517533	491006
GCA_017568605.1	ncbi	SAMN18435485	USA	2020	Livestock	Animal-Cattle-Dairy Cow (cecal)	5043496	63	0.520018	146371
GCF_017151545.1	ncbi	SAMN15659130	China	2019	Animal	Not provided	5295415	95	0.521747	746468
GCF_017151535.1	ncbi	SAMN15659129	China	2019	Animal	Not provided	5294774	88	0.521787	746468
GCF_017151515.1	ncbi	SAMN15659128	China	2019	Animal	Not provided	5293592	92	0.521791	676623
GCF_017151495.1	ncbi	SAMN15659127	China	2019	Animal	Not provided	5232144	91	0.521994	676623
GCF_017151475.1	ncbi	SAMN15659125	China	2018	Animal	Not provided	5527406	896	0.525136	676623
GCF_015730635.1	ncbi	SAMN16274524	China	2019	Livestock	pork	5116981	50	0.520047	406171
GCF_014712635.1	ncbi	SAMN16177497	China	2016	Livestock	Not provided	5616212	105	0.518139	216198
GCF_014230185.1	ncbi	SAMN15770404	China	2018	Animal	feces	5286484	164	0.519978	627142
GCF_014230155.1	ncbi	SAMN15770405	China	2018	Animal	feces	5302670	192	0.519152	679759
GCF_014230105.1	ncbi	SAMN15770406	China	2018	Animal	feces	5297304	216	0.519937	627142
GCF_013266895.1	ncbi	SAMN14531572	India	2018	Animal	rumen fluid	5252748	287	0.521043	226273
GCF_009939625.1	ncbi	SAMN10613361	South Korea	2013	Livestock	chicken slaughterhouse	5076860	281	0.522292	232209
GCF_009647535.1	ncbi	SAMN13064487	China	2018	Animal	blood	4909049	160	0.522054	403479
GCF_001952715.2	ncbi	SAMN06215934	China	2015	Livestock	Not provided	5446777	125	0.517648	329068
427_Cifr10955	pubMLST	Cifr10955	Germany	2015	Human	rectal swab	5411749	157	0.520646	195476
491_AMA003517	pubMLST	AMA003517	Denmark	2020	Human	rectal swab	5520871	187	0.51793	66053
492_CPO20180010	pubMLST	CPO20180010	Denmark	2018	Human	urine	5193380	372	0.521445	36398
522_CPO20190243	pubMLST	CPO20190243	Denmark	2019	Human	rectal swab	5000796	162	0.521928	58934
523_CPO20190112	pubMLST	CPO20190112	Denmark	2019	Human	rectal swab	5500881	231	0.518148	55210
540_03A19CPO009	pubMLST	03A19CPO009	Canada	2019	Human	Not provided	5042848	115	0.519137	85974
549_51227699	pubMLST	51227699	Norway	2019	Human	Not provided	5349475	75	0.517444	450679
638_20220198	pubMLST	20220198	Spain	2022	Human	Not provided	5669322	126	0.520482	114851
650_Citro20220505	pubMLST	Citro20220505	France	2022	Human	Stools	5373447	141	0.519711	106795
802_ERQ0155	pubMLST	ERQ0155	Australia	2019	Environment	Influent WW	5234125	216	0.519611	89377
804_ERQ0159	pubMLST	ERQ0159	Australia	2019	Environment	Influent WW	5238662	203	0.521409	159484
807_ERQ0162	pubMLST	ERQ0162	Australia	2019	Environment	Influent WW	5265461	200	0.520735	135051
808_ERQ0165	pubMLST	ERQ0165	Australia	2019	Environment	Influent WW	5379254	231	0.517837	108558
809_ERQ0166	pubMLST	ERQ0166	Australia	2019	Environment	Influent WW	5302824	528	0.520383	116814
810_ERQ0169	pubMLST	ERQ0169	Australia	2019	Environment	Influent WW	5107990	111	0.520746	180561
818_ERQ0199	pubMLST	ERQ0199	Australia	2019	Environment	Influent WW	5302382	299	0.520761	131841
820_ERQ0211	pubMLST	ERQ0211	Australia	2019	Environment	Influent WW	5287620	204	0.520429	134038
822_ERQ0213	pubMLST	ERQ0213	Australia	2019	Environment	Influent WW	5569007	229	0.51918	121567
823_ERQ0216	pubMLST	ERQ0216	Australia	2019	Environment	Influent WW	5226625	173	0.521834	172770
824_ERQ0217	pubMLST	ERQ0217	Australia	2019	Environment	Influent WW	5233832	187	0.519941	122445
826_ERQ0224	pubMLST	ERQ0224	Australia	2019	Environment	Influent WW	5285274	199	0.52068	93407
833_ERQ0246	pubMLST	ERQ0246	Australia	2019	Environment	Influent WW	5270536	177	0.521191	159484
835_ERQ0251	pubMLST	ERQ0251	Australia	2019	Environment	Influent WW	5239957	201	0.520104	86039
840_ERQ0572	pubMLST	ERQ0572	Australia	2019	Environment	Influent WW	5609986	180	0.518181	208963
841_ERQ0671	pubMLST	ERQ0671	Australia	2019	Environment	Influent WW	5275022	511	0.519052	136232
842_ERQ0672	pubMLST	ERQ0672	Australia	2019	Environment	Influent WW	5878734	197	0.517271	115762
843_ERQ0674	pubMLST	ERQ0674	Australia	2019	Environment	Influent WW	5942985	196	0.516816	115762
844_ERQ0677	pubMLST	ERQ0677	Australia	2019	Environment	Influent WW	5874759	173	0.51733	124186
852_SD_5_A12	pubMLST	SD_5_A12	Australia	2019	Environment	Cloaca/GIT swab	4775739	318	0.520399	25670
855_SD_9_B7	pubMLST	SD_9_B7	Australia	2019	Environment	Cloaca/GIT swab	4849998	32	0.522002	739424
947_CB00113	pubMLST	CB00113	USA	2018	Human	Not provided	4910364	25	0.521174	445547
951_CB00124	pubMLST	CB00124	USA	2018	Human	Not provided	4756683	25	0.521188	503622
952_CB00127	pubMLST	CB00127	USA	2018	Human	Not provided	4971331	23	0.521214	536241
953_CB00130	pubMLST	CB00130	USA	2018	Human	Not provided	4861491	25	0.521679	740292
958_CB00141	pubMLST	CB00141	USA	2018	Human	Not provided	5107735	23	0.520195	584870
959_CB00149	pubMLST	CB00149	USA	2019	Human	Not provided	4873559	17	0.521398	2598260
964_CB00163	pubMLST	CB00163	USA	2019	Human	Not provided	4943621	24	0.520707	685670
987_CB00391	pubMLST	CB00391	USA	2023	Human	Not provided	4853734	29	0.520639	463696
1036_Citro3100551932	pubMLST	Citro3100551932	France	2024	Human	Stool	4887259	25	0.521542	441133
1041_2SOBct4mer	pubMLST	2SOBct4mer	Czech Republic	2021	Environment	Not provided	5289323	185	0.518615	95692
1047_2SHCct1merA	pubMLST	2SHCct1merA	Czech Republic	2021	Environment	Not provided	5248018	193	0.519849	93287
474_B1	pubMLST	B1	China	2020	Animal	chicken	5005964	73	0.520442	128030
475_C1	pubMLST	C1	China	2020	Animal	chicken	4816148	72	0.52132	143528
476_M1	pubMLST	M1	China	2020	Animal	chicken	4979215	30	0.520201	508259
600_B1	pubMLST	B1	China	2020	Animal	chicken	5005964	73	0.520442	128030
601_C1	pubMLST	C1	China	2020	Animal	chicken	4816148	72	0.52132	143528
602_M1	pubMLST	M1	China	2020	Animal	chicken	4979215	30	0.520201	508259
