# Supplementary material for: Citrobacter braakii Isolated from Salami and Soft Cheese: An Emerging Food Safety Hazard?
Source: Foods. 2025 May 26;14(11):1887. doi: 10.3390/foods14111887 (PMC12154454; doi:10.3390/foods14111887)
Supplement: Supplementary file 1 [file foods-14-01887-s001.zip › supplementary files/Table S3.xlsx]

## Sheet: artisane_public_virulence
ID sample	Source	astA	caf1A	cesD	cesT	cheB	cheD	cheW	cheY	chuA	chuS	chuU	chuV	chuW	chuX	chuY	csbC	csgA	csgB	csgC	csgD	csgE	csgF	csgG	east1	entA	entB	entC	entE	entF	entS	escC	escF	escR	escS	escT	escU	escV	faeD	faeH	fepA	fepB	fepC	fepD	fepG	fes	fimC	fimD	fimF
1036_Citro3100551932	Human	0	0	0	0	97.05	90.2	91.97	99.49	97.02	96.31	98.99	0	99.93	100	99.52	0	97.15	100	95.11	100	99.24	99.28	99.76	0	97.72	100	99.83	99.94	98.56	97.76	0	0	0	0	0	0	0	0	0	98.93	90.7	96.94	99.8	100	97.51	97.26	95.98	91.52
1041_2SOBct4mer	Environment	0	0	0	0	97.05	90.14	0	99.49	97.02	96.79	100	100	99.93	100	99.52	0	97.15	100	95.11	100	99.24	99.28	99.76	0	97.72	100	99.83	99.94	98.58	97.76	0	0	0	0	0	0	0	0	0	98.93	90.7	96.94	99.8	100	97.51	0	0	0
1047_2SHCct1merA	Environment	0	0	0	0	97.05	90.14	91.97	99.49	97.02	96.5	100	0	99.93	100	99.52	0	97.15	100	95.11	100	99.24	99.28	99.76	0	97.72	100	99.83	99.94	99.61	97.76	0	0	0	0	0	0	0	0	0	98.71	90.7	96.57	99.8	100	97.51	97.26	95.98	91.52
427_Cifr10955	Human	0	0	0	0	97.05	90.92	91.97	99.49	97.02	96.31	100	100	99.93	100	99.52	0	97.15	100	95.11	100	99.24	99.28	99.76	0	97.72	100	99.83	99.88	98.51	97.76	0	0	0	0	0	0	0	0	0	98.93	90.7	96.94	99.8	100	97.59	97.26	95.98	91.52
474_B1	Animal	0	0	0	0	97.05	90.2	91.97	99.49	97.02	96.31	100	100	99.93	100	99.52	0	97.15	100	95.11	100	99.24	99.28	99.76	0	97.72	100	99.83	99.88	98.45	97.76	0	0	0	0	0	0	0	0	0	98.93	90.7	96.94	99.8	100	97.51	0	0	0
475_C1	Animal	0	0	0	0	0	91.82	0	0	97.02	96.31	100	100	99.93	100	99.52	0	97.15	100	95.11	100	99.24	99.28	99.76	0	97.72	100	99.83	99.94	98.51	97.76	0	0	0	0	0	0	0	0	0	98.93	90.7	96.94	99.8	100	97.59	97.26	95.98	91.52
476_M1	Animal	0	0	0	0	97.05	90.14	91.97	99.49	97.02	96.31	100	100	99.93	100	99.52	0	97.15	100	95.11	100	99.24	99.28	99.76	0	97.72	100	99.83	99.94	98.58	97.76	0	0	0	0	0	0	0	0	0	98.93	90.7	96.94	99.61	100	97.51	97.26	95.98	91.52
491_AMA003517	Human	0	0	0	0	97.05	90.2	91.97	99.49	97.02	96.31	100	100	99.93	100	99.52	0	97.15	100	95.11	100	99.24	99.28	99.76	0	97.72	100	99.83	99.88	98.45	97.76	0	0	0	0	0	0	0	0	0	98.93	90.7	96.94	99.8	100	97.59	97.26	95.98	91.52
492_CPO20180010	Human	0	0	0	0	0	90.2	91.97	99.49	97.02	96.31	100	100	99.93	100	99.52	0	97.15	100	95.11	97.54	99.24	99.28	99.76	0	97.72	100	99.83	99.88	99.3	97.76	0	0	0	0	0	0	0	0	0	98.71	90.7	96.57	99.8	100	97.59	97.26	95.98	91.52
522_CPO20190243	Human	0	0	0	0	97.05	90.2	91.97	99.49	97.02	96.31	100	100	99.93	100	99.52	0	97.15	100	95.11	100	99.24	99.28	99.76	0	97.72	100	99.83	99.94	98.45	97.76	0	0	0	0	0	0	0	0	0	98.93	90.7	96.94	99.71	100	97.59	97.26	95.98	91.52
523_CPO20190112	Human	0	0	0	0	97.05	90.92	91.97	99.49	97.02	96.5	100	0	99.93	100	99.52	0	97.15	100	95.11	100	99.24	99.28	99.76	0	97.72	100	99.83	99.94	99.72	97.76	0	0	0	0	0	0	0	0	0	98.71	90.7	96.57	99.8	100	97.51	97.26	95.98	91.52
540_03A19CPO009	Human	0	0	0	0	97.05	90.2	91.97	99.49	97.02	96.31	98.99	100	99.93	100	99.52	0	97.15	100	95.11	100	99.24	99.28	99.76	0	97.72	100	99.83	99.94	98.45	97.76	0	0	0	0	0	0	0	0	0	98.93	90.7	96.94	99.8	100	97.51	97.26	95.98	91.52
549_51227699	Human	0	0	0	0	97.05	90.2	91.97	99.49	96.97	96.31	100	100	99.93	100	0	0	97.15	100	95.11	100	99.24	99.28	99.76	0	97.72	100	99.83	99.94	98.45	97.76	0	0	0	0	0	0	0	0	0	98.71	90.7	96.94	99.8	100	97.59	97.26	95.98	91.52
600_B1	Animal	0	0	0	0	97.05	90.2	91.97	99.49	97.02	96.31	100	100	99.93	100	99.52	0	97.15	100	95.11	100	99.24	99.28	99.76	0	97.72	100	99.83	99.88	98.45	97.76	0	0	0	0	0	0	0	0	0	98.93	90.7	96.94	99.8	100	97.51	0	0	0
601_C1	Animal	0	0	0	0	0	91.82	0	0	97.02	96.31	100	100	99.93	100	99.52	0	97.15	100	95.11	100	99.24	99.28	99.76	0	97.72	100	99.83	99.94	98.51	97.76	0	0	0	0	0	0	0	0	0	98.93	90.7	96.94	99.8	100	97.59	97.26	95.98	91.52
602_M1	Animal	0	0	0	0	97.05	90.14	91.97	99.49	97.02	96.31	100	100	99.93	100	99.52	0	97.15	100	95.11	100	99.24	99.28	99.76	0	97.72	100	99.83	99.94	98.58	97.76	0	0	0	0	0	0	0	0	0	98.93	90.7	96.94	99.61	100	97.51	97.26	95.98	91.52
638_20220198	Human	0	0	0	0	97.05	90.2	91.97	99.49	97.02	96.31	100	100	99.93	100	99.52	0	97.15	100	95.11	100	99.24	99.28	99.76	0	97.72	100	99.83	99.88	98.22	97.76	0	0	0	0	0	0	0	0	0	98.93	90.7	96.94	99.8	100	97.59	97.55	95.98	91.52
650_Citro20220505	Human	0	0	0	0	97.05	90.2	91.97	99.49	96.97	96.31	100	100	99.93	100	99.52	0	97.15	100	95.11	100	99.24	99.28	99.76	0	97.72	100	99.83	99.94	98.45	97.76	0	0	0	0	0	0	0	0	0	99.2	90.7	96.94	99.8	100	97.51	97.26	95.98	91.52
802_ERQ0155	Environment	0	0	0	0	97.05	90.2	91.97	99.49	96.97	96.31	100	100	99.93	100	99.52	0	97.15	100	95.11	100	99.24	99.28	99.76	0	0	0	0	0	0	0	0	0	0	0	0	0	0	0	0	0	0	0	0	0	0	97.26	95.98	91.52
804_ERQ0159	Environment	0	0	0	0	97.05	90.2	91.97	99.49	96.97	96.31	100	100	99.93	100	99.52	0	97.15	100	95.11	100	99.24	99.28	99.76	0	97.72	100	99.83	99.94	98.45	97.76	0	0	0	0	0	0	0	0	0	98.93	90.7	96.94	99.8	100	97.51	97.26	95.98	91.52
807_ERQ0162	Environment	0	0	0	0	97.05	90.2	91.97	99.49	96.97	96.31	100	100	99.93	100	99.52	0	97.15	100	95.11	100	99.24	99.28	99.76	0	97.72	100	99.83	99.94	98.45	97.76	0	0	0	0	0	0	0	0	0	98.93	90.7	96.94	99.8	100	97.51	97.26	95.98	91.52
808_ERQ0165	Environment	0	0	0	0	97.05	90.2	91.97	99.49	96.97	96.31	100	100	99.93	100	99.52	0	97.15	100	95.11	100	99.24	99.28	99.76	0	97.72	100	99.83	99.94	98.45	97.76	0	0	0	0	0	0	0	0	0	98.93	90.7	96.94	99.8	100	97.51	97.26	95.98	91.52
809_ERQ0166	Environment	0	0	0	0	97.05	90.2	91.97	99.49	96.97	96.31	100	100	99.93	100	99.52	0	97.15	100	95.11	100	99.24	99.28	99.76	0	97.72	100	99.83	99.94	98.45	97.76	0	0	0	0	0	0	0	0	0	98.93	90.7	96.94	99.8	100	97.51	97.26	95.98	91.52
810_ERQ0169	Environment	0	0	0	0	97.05	90.2	91.97	99.49	97.02	96.31	100	100	99.93	100	99.52	0	97.15	100	95.11	100	99.24	99.28	99.76	0	97.72	100	99.83	99.88	99.3	97.76	0	0	0	0	0	0	0	0	0	98.93	90.7	96.57	99.8	100	97.51	97.26	95.98	91.71
818_ERQ0199	Environment	0	0	0	0	97.05	90.2	91.97	99.49	96.97	96.31	100	100	99.93	100	99.52	0	97.15	100	95.11	100	99.24	99.28	99.76	0	97.72	100	99.83	99.94	98.45	97.76	0	0	0	0	0	0	0	0	0	98.93	90.7	96.94	99.8	100	97.51	97.26	95.98	91.52
820_ERQ0211	Environment	0	0	0	0	97.05	90.2	91.97	99.49	96.97	96.31	100	100	99.93	100	99.52	0	97.15	100	95.11	100	99.24	99.28	99.76	0	97.72	100	99.83	99.94	98.45	97.76	0	0	0	0	0	0	0	0	0	98.93	90.7	96.94	99.8	100	97.51	97.26	95.98	91.52
822_ERQ0213	Environment	0	0	0	0	97.05	90.2	91.97	99.49	96.97	96.31	100	100	99.93	100	99.52	0	97.15	100	95.11	100	99.24	99.28	99.76	0	97.72	100	99.83	99.94	98.45	97.76	0	0	0	0	0	0	0	0	0	98.93	90.7	96.94	99.8	100	97.51	97.26	95.98	91.52
823_ERQ0216	Environment	0	0	0	0	97.05	90.2	91.97	99.49	96.97	96.31	100	100	99.93	100	99.52	0	97.15	100	95.11	100	99.24	99.28	99.76	0	97.72	100	99.83	99.94	98.45	97.76	0	0	0	0	0	0	0	0	0	98.93	90.7	96.94	99.8	100	97.51	97.26	95.98	91.52
824_ERQ0217	Environment	0	0	0	0	97.05	90.2	91.97	99.49	96.97	96.31	100	100	99.93	100	99.52	0	97.15	100	95.11	100	99.24	99.28	99.76	0	97.72	100	99.83	99.94	98.45	97.76	0	0	0	0	0	0	0	0	0	98.93	90.7	96.94	99.8	100	97.51	97.26	95.98	91.52
826_ERQ0224	Environment	0	0	0	0	97.05	90.2	91.97	99.49	96.97	96.31	100	100	99.93	100	99.52	0	97.15	100	95.11	100	99.24	99.28	99.76	0	97.72	100	99.83	99.94	98.45	97.76	0	0	0	0	0	0	0	0	0	98.93	90.7	96.94	99.8	100	97.51	97.26	95.98	91.52
833_ERQ0246	Environment	0	0	0	0	97.05	90.2	91.97	99.49	96.97	96.31	100	100	99.93	100	99.52	0	97.15	100	95.11	100	99.24	99.28	99.76	0	97.72	100	99.83	99.94	98.45	97.76	0	0	0	0	0	0	0	0	0	98.93	90.7	96.94	99.8	100	97.51	97.26	95.98	91.52
835_ERQ0251	Environment	0	0	0	0	97.05	90.2	91.97	99.49	96.97	96.31	100	100	99.93	100	99.52	0	97.15	100	95.11	100	99.24	99.28	99.76	0	97.72	100	99.83	99.94	98.45	97.76	0	0	0	0	0	0	0	0	0	98.93	90.7	96.94	99.8	100	97.51	97.26	95.98	91.52
840_ERQ0572	Environment	0	0	0	0	97.05	90.2	91.97	99.49	97.02	96.31	100	100	99.93	100	99.52	0	97.15	100	95.11	100	99.24	99.28	99.76	0	97.72	100	99.83	99.88	99.3	97.76	0	0	0	0	0	0	0	0	0	98.71	90.7	96.57	99.8	100	97.59	97.26	95.98	91.52
841_ERQ0671	Environment	0	0	0	0	97.05	90.2	91.97	99.49	96.97	96.31	100	100	99.93	100	99.52	0	97.15	100	95.11	100	99.24	99.28	99.76	0	97.72	100	99.83	99.94	98.45	97.76	0	0	0	0	0	0	0	0	0	98.93	90.7	96.94	99.8	100	97.51	97.26	95.98	91.52
842_ERQ0672	Environment	0	0	0	0	96.76	90.2	91.97	99.49	96.97	96.31	100	100	99.93	100	99.52	0	0	0	0	0	0	0	0	0	97.72	100	99.83	99.88	98.51	97.76	0	0	0	0	0	0	0	0	0	98.93	90.7	96.94	99.8	100	97.59	97.26	95.98	91.52
843_ERQ0674	Environment	0	0	0	0	96.76	90.2	91.97	99.49	96.97	96.31	100	100	99.93	100	99.52	0	0	0	0	0	0	0	0	0	97.72	100	99.83	99.88	98.51	97.76	0	0	0	0	0	0	0	0	0	98.93	90.7	96.94	99.8	100	97.59	97.26	95.98	91.52
844_ERQ0677	Environment	0	0	0	0	96.76	90.2	91.97	99.49	96.97	96.31	100	100	99.93	100	99.52	0	0	0	0	0	0	0	0	0	97.72	100	99.83	99.88	98.51	97.76	0	0	0	0	0	0	0	0	0	98.93	90.7	96.94	99.8	100	97.59	97.26	95.98	91.52
852_SD_5_A12	Environment	0	0	0	0	97.05	90.2	91.97	99.49	96.97	96.4	100	100	99.93	100	99.52	0	97.15	100	95.11	100	99.24	99.28	99.76	0	97.72	100	99.83	0	98.22	97.76	0	0	0	0	0	0	0	0	0	98.93	90.7	96.94	99.8	100	0	97.26	95.98	91.52
855_SD_9_B7	Environment	0	0	0	0	97.05	90.2	91.97	99.49	96.97	96.31	100	100	99.93	100	99.52	0	97.15	100	95.11	100	99.24	99.28	99.76	0	97.72	100	99.83	99.94	98.48	97.76	0	0	0	0	0	0	0	0	0	98.93	90.7	96.94	99.8	100	97.42	97.26	95.98	91.52
947_CB00113	Human	0	0	0	0	97.05	91.76	91.97	99.49	97.02	96.31	100	99.63	99.93	100	99.52	0	97.15	100	95.11	100	99.24	99.28	99.76	0	97.72	100	99.83	99.88	98.4	97.76	0	0	0	0	0	0	0	0	0	98.93	90.7	96.94	99.8	100	97.51	97.26	95.98	91.52
951_CB00124	Human	0	0	0	0	97.05	90.2	91.97	99.49	97.02	96.31	100	0	99.93	100	99.52	0	97.15	100	95.11	100	99.24	99.28	99.76	0	97.72	100	99.83	99.94	99.3	97.76	0	0	0	0	0	0	0	0	0	98.93	90.7	96.57	99.8	100	97.51	97.26	95.98	91.52
952_CB00127	Human	0	0	0	0	97.05	90.2	91.97	99.49	97.02	96.31	100	100	99.93	100	99.52	0	97.15	100	95.11	100	99.24	99.28	99.76	0	97.72	100	99.83	99.94	98.22	97.76	0	0	0	0	0	0	0	0	0	98.97	90.7	96.94	99.8	100	97.51	97.26	95.98	91.52
953_CB00130	Human	0	0	0	0	97.05	90.2	91.97	99.49	96.97	96.31	100	100	99.93	100	99.52	0	97.15	100	95.11	100	99.24	99.28	99.76	0	97.72	100	99.83	99.94	98.45	97.76	0	0	0	0	0	0	0	0	0	98.97	90.7	96.94	99.8	100	97.51	97.26	95.98	91.52
958_CB00141	Human	0	0	0	0	96.76	90.26	91.97	98.97	97.02	98.35	100	0	99.85	100	0	0	97.15	100	94.8	99.54	99.24	99.28	99.76	0	97.72	100	99.75	100	98.4	97.76	0	0	0	0	0	0	0	0	0	99.06	94.04	97.18	99.8	100	97.67	94.81	96.13	91.52
959_CB00149	Human	0	92.81	0	0	97.05	90.2	91.97	99.49	97.02	96.79	98.99	100	99.93	100	99.52	0	97.15	100	95.11	100	99.24	99.28	99.76	0	97.72	100	99.83	99.94	98.45	97.76	0	0	0	0	0	0	0	0	0	98.93	90.7	96.94	99.8	100	97.51	97.26	95.98	91.52
964_CB00163	Human	0	0	0	0	96.76	90.2	91.97	99.49	97.02	96.5	100	0	99.93	100	99.52	0	97.15	100	95.11	100	99.24	99.28	99.76	0	97.72	100	99.83	99.88	99.3	97.76	0	0	0	0	0	0	0	0	0	98.97	90.7	96.57	99.8	100	97.51	97.26	95.98	91.52
987_CB00391	Human	0	0	0	0	97.05	90.2	91.97	99.49	97.02	96.31	100	0	99.93	100	99.52	0	97.15	100	95.11	100	99.24	99.28	99.76	0	97.72	100	99.83	99.94	98.43	97.76	0	0	0	0	0	0	0	0	0	98.93	90.7	96.94	99.8	100	97.51	97.26	95.98	91.52
5CP1581	Food	0	0	0	0	97.05	90.2	91.97	99.49	97.02	96.31	100	99.88	99.93	100	99.52	0	97.15	100	95.11	100	99.24	99.28	99.76	0	97.72	100	99.83	99.88	98.22	97.76	0	0	0	0	0	0	0	0	0	98.93	90.7	96.94	99.8	100	97.59	97.55	95.98	91.52
3SBR5	Food	0	0	0	0	97.05	90.2	91.97	99.49	97.02	96.31	100	100	99.93	100	99.52	0	97.15	100	95.11	100	99.24	99.28	99.76	0	97.72	100	99.83	99.88	99.36	97.76	0	0	0	0	0	0	0	0	0	98.97	96.13	96.57	99.8	100	97.51	97.26	95.98	91.52
4SBD2	Food	0	0	0	0	96.76	90.2	91.97	99.49	97.02	96.79	100	100	99.93	100	99.52	0	97.15	100	95.11	100	99.24	99.28	99.76	0	97.72	100	99.83	99.94	98.51	97.76	0	0	0	0	0	0	0	0	0	98.71	90.7	96.94	99.8	100	97.59	97.26	95.98	91.52
4SWD3	Food	0	0	0	0	96.76	90.2	91.97	99.49	97.02	96.79	100	100	99.93	100	99.52	0	97.15	100	95.11	100	99.24	99.28	99.76	0	97.72	100	99.83	99.94	98.51	97.76	0	0	0	0	0	0	0	0	0	98.71	90.7	96.94	99.8	100	97.59	97.26	95.98	91.52
5SWD1	Food	0	0	0	0	97.05	90.2	91.97	99.49	97.02	96.31	100	100	99.93	100	99.52	0	97.15	100	95.11	100	99.24	99.28	99.76	0	97.72	100	99.83	99.88	98.51	97.76	0	0	0	0	0	0	0	0	0	98.93	90.7	96.94	99.8	100	97.59	97.26	95.98	91.52
5SBR3	Food	0	0	0	0	97.05	90.2	91.97	99.49	97.02	96.31	100	100	99.93	100	99.52	0	97.15	100	95.11	100	99.24	99.28	99.76	0	97.72	100	99.83	99.88	99.36	97.76	0	0	0	0	0	0	0	0	0	98.97	96.13	96.57	99.8	100	97.51	97.26	95.98	91.52
5SBR103	Food	0	0	0	0	97.05	90.2	91.97	99.49	97.02	96.31	99.7	100	99.93	100	99.52	0	97.15	100	95.11	100	99.24	99.28	99.76	0	97.72	100	99.83	99.88	99.67	97.76	0	0	0	0	0	0	0	0	0	98.71	90.7	96.57	99.8	100	97.51	97.26	95.98	91.52
5SBR183	Food	0	0	0	0	97.05	90.2	91.97	99.49	97.02	96.31	100	100	99.93	100	99.52	0	97.15	100	95.11	100	99.24	99.28	99.76	0	97.72	100	99.83	99.88	99.36	97.76	0	0	0	0	0	0	0	0	0	98.97	96.13	96.57	99.8	100	97.51	97.26	95.98	91.52
5SBR282	Food	0	0	0	0	97.05	90.2	91.97	99.49	97.02	96.31	100	100	99.93	100	99.52	0	97.15	100	95.11	100	99.24	99.28	99.76	0	97.72	100	99.83	99.88	99.36	97.76	0	0	0	0	0	0	0	0	0	98.97	96.13	96.57	99.8	100	97.51	97.26	95.98	91.52
6MB1	Food	0	0	0	0	97.05	90.2	91.97	99.49	97.02	96.31	100	100	99.93	100	99.52	0	97.15	100	95.11	100	99.24	99.28	99.76	0	97.72	100	99.83	99.88	99.36	97.76	0	0	0	0	0	0	0	0	0	98.97	96.13	96.57	99.8	100	97.51	97.26	95.98	91.52
6SBR1	Food	0	0	0	0	97.05	90.2	91.97	99.49	97.02	96.31	100	100	99.93	100	99.52	0	97.15	100	95.11	100	99.24	99.28	99.76	0	97.72	100	99.83	99.88	99.36	97.76	0	0	0	0	0	0	0	0	0	98.97	96.13	96.57	99.8	100	97.51	97.26	95.98	91.52
6CP11281B	Food	0	0	0	0	97.05	90.2	91.97	99.49	96.97	96.31	100	100	99.93	100	99.52	0	97.15	100	95.11	100	99.24	99.28	99.76	0	97.72	100	99.83	99.94	98.45	97.76	0	0	0	0	0	0	0	0	0	99.2	90.7	96.94	99.8	100	97.51	97.26	95.98	91.52
1SBD4	Food	0	0	0	0	96.76	90.2	91.97	99.49	97.02	96.79	100	100	99.93	100	99.52	0	97.15	100	95.11	100	99.24	99.28	99.76	0	97.72	100	99.83	99.94	98.51	97.76	0	0	0	0	0	0	0	0	0	98.71	90.7	96.94	99.8	100	97.59	97.26	95.98	91.52
1SBR5	Food	0	0	0	0	96.76	90.2	91.97	99.49	97.02	96.79	100	100	99.93	100	99.52	0	97.15	100	95.11	100	99.24	99.28	99.76	0	97.72	100	99.83	99.94	98.51	97.76	0	0	0	0	0	0	0	0	0	98.71	90.7	96.94	99.8	100	97.59	97.26	95.98	91.52
1SBR104	Food	0	0	0	0	96.76	90.2	91.97	99.49	97.02	96.79	100	100	99.93	100	99.52	0	97.15	100	95.11	100	99.24	99.28	99.76	0	97.72	100	99.83	99.94	98.51	97.76	0	0	0	0	0	0	0	0	0	98.71	90.7	96.94	99.8	100	97.59	97.26	95.98	91.52
2SBD4	Food	0	0	0	0	96.76	90.2	91.97	99.49	97.02	96.79	100	100	99.93	100	99.52	0	97.15	100	95.11	100	99.24	99.28	99.76	0	97.72	100	99.83	99.94	98.51	97.76	0	0	0	0	0	0	0	0	0	98.71	90.7	96.94	99.8	100	97.59	97.26	95.98	91.52
2SBR2	Food	0	0	0	0	96.76	90.2	91.97	99.49	97.02	96.79	100	100	99.93	100	99.52	0	97.15	100	95.11	100	99.24	99.28	99.76	0	97.72	100	99.83	99.94	98.51	97.76	0	0	0	0	0	0	0	0	0	98.71	90.7	96.94	99.8	100	97.59	97.26	95.98	91.52
2SBR184	Food	0	0	0	0	97.05	90.2	91.97	99.49	97.02	96.31	100	100	99.93	100	99.52	0	97.15	100	95.11	100	99.24	99.28	99.76	0	97.72	100	99.83	99.88	99.36	97.76	0	0	0	0	0	0	0	0	0	98.97	96.13	96.57	99.8	100	97.51	97.26	95.98	91.52
3SWD1	Food	0	0	0	0	97.05	90.2	91.97	99.49	97.02	96.31	100	100	99.93	100	99.52	0	97.15	100	95.11	100	99.24	99.28	99.76	0	97.72	100	99.83	99.88	98.51	97.76	0	0	0	0	0	0	0	0	0	98.93	90.7	96.94	99.8	100	97.59	97.26	95.98	91.52
GCA_015942345	Environment	0	0	0	0	96.76	90.2	91.97	99.49	97.02	96.5	100	0	99.93	100	99.52	0	97.15	100	95.11	100	99.24	99.28	99.76	0	97.72	100	99.83	99.88	99.3	97.76	0	0	0	0	0	0	0	0	0	98.97	90.7	96.57	99.8	100	97.51	97.26	95.98	91.52
GCA_015942485	Environment	0	0	0	0	97.05	90.2	91.97	99.49	96.97	96.31	100	100	99.93	100	99.52	0	97.15	100	95.11	100	99.24	99.28	99.76	0	97.72	100	99.83	99.88	98.45	97.76	0	0	0	0	0	0	0	0	0	98.93	90.7	96.94	99.8	100	97.42	97.26	95.98	91.52
GCA_015942565	Environment	0	0	0	0	97.05	90.26	91.97	99.49	97.02	96.5	100	100	99.93	100	99.52	0	97.15	100	95.11	100	99.24	99.28	99.76	0	97.72	100	99.83	99.88	99.67	97.76	0	0	0	0	0	0	0	0	0	98.97	90.7	96.57	99.8	100	97.51	97.26	95.98	91.52
GCA_015943465	Environment	0	0	0	0	97.05	90.2	91.97	99.49	97.02	96.5	100	0	99.78	100	99.52	0	97.15	100	95.11	100	99.24	99.28	99.76	0	97.72	100	99.83	99.88	99.72	97.76	0	0	0	0	0	0	0	0	0	98.97	90.7	96.57	99.8	100	97.59	97.26	95.98	91.52
GCA_015956885	Environment	0	0	0	0	97.05	90.14	91.97	99.49	97.02	96.5	100	0	99.93	100	99.52	0	97.15	100	0	100	99.24	99.28	99.76	0	97.72	100	99.83	99.94	99.61	97.76	0	0	0	0	0	0	0	0	0	98.71	90.7	96.57	99.8	100	97.51	0	0	0
GCA_016087235	Environment	0	0	0	0	97.05	90.2	91.97	99.49	97.02	96.31	100	100	99.93	100	99.52	0	97.15	100	95.11	100	99.24	99.28	99.76	0	97.72	100	99.83	99.88	99.67	97.76	0	0	0	0	0	0	0	95.45	99.12	98.71	90.7	96.57	99.71	100	97.51	97.26	95.98	91.52
GCA_017568605	Livestock	0	0	0	0	97.05	90.2	91.97	99.49	97.02	96.31	100	0	99.93	100	99.52	0	97.15	100	95.11	100	99.24	99.28	99.76	0	97.72	100	99.83	99.88	99.61	97.76	0	0	0	0	0	0	0	0	0	98.93	90.7	96.57	99.8	100	97.51	97.26	95.98	91.52
GCA_018160355	Human	0	0	0	0	97.05	90.2	91.97	99.49	97.02	96.31	100	100	99.93	100	99.52	0	97.15	100	95.11	100	99.24	99.28	99.76	0	97.72	100	99.83	99.88	98.51	97.76	0	0	0	0	0	0	0	0	0	98.97	90.7	96.94	99.8	100	97.51	97.26	95.98	91.52
GCA_018180315	Human	0	0	0	0	97.05	90.2	91.97	99.49	97.02	96.31	100	100	99.93	100	99.52	0	97.15	100	95.11	100	99.24	99.28	99.76	0	97.72	100	99.83	99.88	98.51	97.76	0	0	0	0	0	0	0	0	0	98.97	90.7	96.94	99.8	100	97.51	97.26	95.98	91.52
GCA_018180735	Human	0	0	0	0	97.05	90.2	91.97	99.49	97.02	96.31	100	100	99.93	100	99.52	0	97.15	100	95.11	100	99.24	99.28	99.76	0	97.72	100	99.83	99.88	98.45	97.76	0	0	0	0	0	0	0	0	0	99.06	90.7	96.94	99.8	100	97.92	97.26	95.98	91.52
GCA_023033915	Environment	0	0	0	0	97.05	90.2	91.97	99.49	96.97	96.31	100	100	99.93	100	99.52	0	97.15	100	95.11	100	99.24	99.28	99.76	0	97.72	100	99.83	99.94	98.45	97.76	0	0	0	0	0	0	0	0	0	98.93	90.7	96.94	99.8	100	97.51	97.26	95.98	91.52
GCA_023034075	Environment	0	0	0	0	97.05	90.2	91.97	99.49	96.97	96.31	100	100	99.93	100	99.52	0	97.15	100	95.11	100	99.24	99.28	99.76	0	97.72	100	99.83	99.94	98.45	97.76	0	0	0	0	0	0	0	0	0	98.93	90.7	96.94	99.8	100	97.51	97.26	95.98	91.52
GCA_023034115	Environment	0	0	0	0	97.05	90.2	91.97	99.49	96.97	96.31	100	100	99.93	100	99.52	0	97.15	100	95.11	100	99.24	99.28	99.76	0	97.72	100	99.83	99.94	98.45	97.76	0	0	0	0	0	0	0	0	0	98.93	90.7	96.94	99.8	100	97.51	97.26	95.98	91.52
GCA_023034195	Environment	0	0	0	0	97.05	90.2	91.97	99.49	97.02	96.31	100	0	99.93	100	99.52	0	97.15	100	95.11	100	99.24	99.28	99.76	0	97.72	100	99.83	99.88	99.72	97.76	0	0	0	0	0	0	0	0	0	98.97	90.7	96.57	99.8	100	97.59	97.26	96.13	91.52
GCA_023034235	Environment	0	0	0	0	97.05	90.2	91.97	99.49	97.02	96.31	100	0	99.93	100	99.52	0	97.15	100	95.11	100	99.24	99.28	99.76	0	97.72	100	99.83	99.88	99.72	97.76	0	0	0	0	0	0	0	0	0	98.97	90.7	96.57	99.8	100	97.59	97.26	96.13	91.52
GCA_023034295	Environment	0	0	0	0	97.05	90.2	91.97	99.49	96.97	96.31	100	100	99.93	100	99.52	0	97.15	100	95.11	100	99.24	99.28	99.76	0	97.72	100	99.83	99.94	98.45	97.76	0	0	0	0	0	0	0	0	0	98.93	90.7	96.94	99.8	100	97.51	97.26	95.98	91.52
GCA_023034365	Environment	0	0	0	0	97.05	90.2	91.97	99.49	96.97	96.31	100	100	99.93	100	99.52	0	97.15	100	95.11	100	99.24	99.28	99.76	0	97.72	100	99.83	99.94	98.45	97.76	0	0	0	0	0	0	0	0	0	98.93	90.7	96.94	99.8	100	97.51	97.26	95.98	91.52
GCA_023034775	Environment	0	0	0	0	97.05	90.2	91.97	99.49	96.97	96.31	100	100	99.93	100	99.52	0	97.15	100	95.11	100	99.24	99.28	99.76	0	97.72	100	99.83	99.94	98.45	97.76	0	0	0	0	0	0	0	0	0	98.93	90.7	96.94	99.8	100	97.51	97.26	95.98	91.52
GCA_023034815	Environment	0	0	0	0	97.05	90.2	91.97	99.49	97.02	96.31	100	0	99.93	100	99.52	0	97.15	100	95.11	100	99.24	99.28	99.76	0	97.72	100	99.83	99.94	98.43	97.76	0	0	0	0	0	0	0	0	0	98.93	90.7	96.94	99.8	100	97.51	97.26	95.98	91.52
GCA_023034875	Environment	0	0	0	0	97.05	90.2	91.97	99.49	96.97	96.31	100	100	99.93	100	99.52	0	97.15	100	95.11	100	99.24	99.28	99.76	0	97.72	100	99.83	99.94	98.45	97.76	0	0	0	0	0	0	0	0	0	98.93	90.7	96.94	99.8	100	97.51	97.26	95.98	91.52
GCA_023034935	Environment	0	0	0	0	97.05	90.2	91.97	99.49	96.97	96.31	100	100	99.93	100	99.52	0	97.15	100	95.11	100	99.24	99.28	99.76	0	97.72	100	99.83	99.94	98.45	97.76	0	0	0	0	0	0	0	0	0	98.93	90.7	96.94	99.8	100	97.51	97.26	95.98	91.52
GCA_023034975	Environment	0	0	0	0	97.05	90.2	91.97	99.49	96.97	96.31	100	100	99.93	100	99.52	0	97.15	100	95.11	100	99.24	99.28	99.76	0	97.72	100	99.83	99.94	98.45	97.76	0	0	0	0	0	0	0	0	0	98.93	90.7	96.94	99.8	100	97.51	97.26	95.98	91.52
GCA_023035015	Environment	0	0	0	0	97.05	90.2	91.97	0	97.02	96.31	100	0	99.93	100	99.52	0	97.15	100	95.11	100	99.24	99.28	99.76	0	97.72	100	99.83	99.94	98.27	97.76	0	0	0	0	0	0	0	0	0	99.02	90.7	96.94	99.8	100	97.51	97.26	95.98	91.52
GCA_023035155	Environment	0	0	0	0	97.05	90.2	91.97	99.49	97.02	96.31	100	100	99.93	100	99.52	0	97.15	100	95.11	100	99.24	99.28	99.76	0	97.72	100	99.83	99.88	98.27	97.76	0	0	0	0	0	0	0	0	0	98.93	90.7	96.94	99.71	100	97.59	97.26	95.98	91.52
GCA_023035235	Environment	0	0	0	0	97.05	90.2	91.97	99.49	96.97	96.31	100	100	99.93	100	99.52	0	97.15	100	95.11	100	99.24	99.28	99.76	0	97.72	100	99.83	99.94	98.45	97.76	0	0	0	0	0	0	0	0	0	98.93	90.7	96.94	99.8	100	97.51	97.26	95.98	91.52
GCA_023035315	Environment	0	0	0	0	97.05	90.2	91.97	99.49	96.97	96.31	100	100	99.93	100	99.52	0	97.15	100	95.11	100	99.24	99.28	99.76	0	97.72	100	99.83	99.94	98.45	97.76	0	0	0	0	0	0	0	0	0	98.93	90.7	96.94	99.8	100	97.51	97.26	95.98	91.52
GCA_023035335	Environment	0	0	0	0	97.05	90.2	91.97	99.49	96.97	96.31	100	100	99.93	100	99.52	0	97.15	100	95.11	100	99.24	99.28	99.76	0	97.72	100	99.83	99.94	98.45	97.76	0	0	0	0	0	0	0	0	0	98.93	90.7	96.94	99.8	100	97.51	97.26	95.98	91.52
GCA_023035735	Environment	0	0	0	0	97.05	90.2	91.97	99.49	96.97	96.31	100	100	99.93	100	99.52	0	97.15	100	95.11	100	99.24	99.28	99.76	0	97.72	100	99.83	99.94	98.45	97.76	0	0	0	0	0	0	0	0	0	98.93	90.7	96.94	99.8	100	97.51	97.26	95.98	91.52
GCA_023035775	Environment	0	0	0	0	97.05	90.2	91.97	98.97	97.02	96.31	100	100	99.93	100	99.52	0	97.15	100	95.11	100	99.24	99.28	99.76	0	97.72	100	99.83	99.88	99.36	97.76	0	0	0	0	0	0	0	0	0	98.93	90.7	96.57	99.8	100	97.59	97.26	96.02	91.52
GCA_025668045	Animal	0	0	0	0	97.05	90.2	91.97	99.49	97.02	96.31	100	100	99.93	100	99.52	0	97.15	100	95.11	100	99.24	99.28	99.76	0	97.72	100	99.83	99.94	99.36	97.76	0	0	0	0	0	0	0	0	0	98.71	90.7	96.57	99.8	100	97.59	97.26	95.98	91.52
GCA_026349615	Human	0	0	0	0	97.05	90.2	91.97	99.49	96.97	96.31	100	100	99.93	100	99.52	0	97.15	100	95.11	100	99.24	99.28	99.76	0	97.72	0	99.83	99.94	98.45	97.76	0	0	0	0	0	0	0	0	0	99.24	90.7	96.94	99.8	100	97.51	97.26	95.98	91.52
GCA_026353515	Human	0	0	0	0	97.05	91.82	91.97	99.49	97.02	96.31	100	0	99.93	100	99.52	0	97.15	100	95.11	100	99.24	99.28	99.76	0	97.72	100	99.83	99.94	98.27	97.76	0	0	0	0	0	0	0	0	0	98.93	90.7	96.94	99.8	100	97.59	97.26	95.98	91.52
GCA_026957615	Human	0	0	0	0	97.05	90.2	91.97	99.49	97.02	96.31	100	99.63	99.93	100	0	0	97.15	100	95.11	100	99.24	99.28	99.76	0	97.72	100	99.83	99.94	98.45	97.76	0	0	0	0	0	0	0	0	0	98.97	90.7	96.94	99.8	100	97.51	97.26	95.98	91.52
GCA_028792985	Animal	0	0	0	0	97.05	90.2	91.97	99.49	97.02	96.31	100	100	99.93	100	99.52	0	97.15	100	95.11	100	99.24	99.28	99.76	0	97.72	100	99.83	99.88	98.45	97.76	0	0	0	0	0	0	0	0	0	99.06	90.7	96.94	99.8	100	97.92	97.26	95.98	91.52
GCA_029380075	Human	0	0	0	0	97.05	90.2	91.97	99.49	97.02	96.31	100	100	99.93	100	99.52	0	97.15	100	95.11	100	99.24	99.28	99.76	0	97.72	100	99.83	99.88	99.3	97.76	0	0	0	0	0	0	0	0	0	98.93	90.7	96.57	99.8	100	97.51	97.26	95.98	91.52
GCA_030869805	Human	0	0	0	0	97.05	90.2	91.97	99.49	97.02	96.31	100	100	99.93	100	99.52	0	97.15	100	95.11	100	99.24	99.28	99.76	0	97.72	100	99.83	99.88	98.51	97.76	0	0	0	0	0	0	0	0	0	98.97	90.7	96.94	99.8	100	97.51	97.26	95.98	91.52
GCA_030885045	Environment	0	0	0	0	97.05	90.2	91.97	99.49	96.97	96.31	100	100	99.93	100	99.52	0	97.15	100	95.11	100	99.24	99.28	99.76	0	97.72	100	99.83	99.94	98.45	97.76	0	0	0	0	0	0	0	0	0	98.93	90.7	96.94	99.8	100	97.51	97.26	95.98	91.52
GCA_032332375	Human	0	0	0	0	97.05	90.2	91.97	99.49	97.02	96.31	100	0	99.93	100	99.52	0	97.15	100	95.11	100	99.24	99.28	99.76	0	97.72	100	99.83	99.94	98.27	97.76	0	0	0	0	0	0	0	0	0	98.93	90.7	96.94	99.8	100	97.51	97.26	95.98	91.52
GCA_032336535	Human	0	0	0	0	97.05	90.2	91.97	99.49	97.02	96.31	100	100	99.93	100	99.52	0	97.15	100	95.11	100	99.24	99.28	99.76	0	97.72	100	99.83	99.94	98.48	97.76	0	0	0	0	0	0	0	0	0	98.93	90.7	96.94	99.8	100	97.42	97.26	95.98	91.52
GCA_032533265	Environment	0	0	0	0	97.05	90.2	91.97	99.49	97.02	96.31	98.99	100	99.93	100	99.52	0	97.15	100	95.11	100	99.24	99.28	99.76	0	97.72	100	99.83	99.88	98.45	97.76	0	0	0	0	0	0	0	0	0	98.93	90.7	96.94	99.8	100	97.59	97.26	95.98	91.52
GCA_032580435	Human	0	0	0	0	96.76	90.2	91.97	99.49	96.97	96.5	100	0	99.93	100	99.52	0	97.15	100	95.11	100	99.24	99.28	99.76	0	97.72	100	99.83	99.94	99.61	97.76	0	0	0	0	0	0	0	0	0	98.97	90.7	96.57	99.71	100	97.51	97.26	95.98	91.52
GCA_032600725	Human	0	0	0	0	97.05	90.2	91.97	99.49	97.02	96.31	100	100	99.93	100	99.52	0	97.15	100	95.11	100	99.24	99.28	99.76	0	97.72	100	99.83	99.88	99.3	97.76	0	0	0	0	0	0	0	0	0	98.93	90.7	96.57	99.8	100	97.51	97.26	95.98	91.71
GCA_032755835	Environment	0	0	0	0	97.05	90.2	91.97	99.49	96.97	96.31	100	100	99.93	100	99.52	0	97.15	100	95.11	100	99.24	99.28	99.76	0	97.72	100	99.83	99.94	98.45	97.76	0	0	0	0	0	0	0	0	0	0	90.7	96.94	99.8	100	97.51	97.26	95.98	91.52
GCA_033099025	Environment	0	0	0	0	97.05	90.2	91.97	99.49	96.97	96.31	100	100	99.93	100	99.52	0	97.15	100	95.11	100	99.24	99.28	99.76	0	97.72	100	99.83	99.94	98.45	97.76	0	0	0	0	0	0	0	0	0	98.93	90.7	96.94	99.8	100	97.51	97.26	95.98	91.52
GCA_033099065	Environment	0	0	0	0	97.05	90.2	91.97	99.49	96.97	96.31	100	100	99.93	100	99.52	0	97.15	100	95.11	100	99.24	99.28	99.76	0	97.72	100	99.83	99.94	98.45	97.76	0	0	0	0	0	0	0	0	0	98.93	90.7	96.94	99.8	100	97.51	97.26	95.98	91.52
GCA_033099085	Environment	0	0	0	0	97.05	90.2	91.97	99.49	96.97	96.31	100	100	99.93	100	99.52	0	97.15	100	95.11	100	99.24	99.28	99.76	0	97.72	100	99.83	99.94	98.45	97.76	0	0	0	0	0	0	0	0	0	98.93	90.7	96.94	99.8	100	97.51	97.26	95.98	91.52
GCA_033188135	Environment	0	0	0	0	97.05	90.2	91.97	99.49	96.97	96.31	100	100	99.93	100	99.52	0	97.15	100	95.11	100	99.24	99.28	99.76	0	0	0	0	0	0	0	0	0	0	0	0	0	0	0	0	0	0	0	0	0	0	97.26	95.98	91.52
GCA_033188175	Environment	0	0	0	0	97.05	90.2	91.97	99.49	96.97	96.31	100	100	99.93	100	99.52	0	97.15	100	95.11	100	99.24	99.28	99.76	0	97.72	100	99.83	99.94	98.45	97.76	0	0	0	0	0	0	0	0	0	98.93	90.7	96.94	99.8	100	97.51	97.26	95.98	91.52
GCA_033188215	Environment	0	0	0	0	97.05	90.2	91.97	99.49	96.97	96.31	100	100	99.93	100	99.52	0	97.15	100	95.11	100	99.24	99.28	99.76	0	97.72	100	99.83	99.94	98.45	97.76	0	0	0	0	0	0	0	0	0	98.93	90.7	96.94	99.8	100	97.51	97.26	95.98	91.52
GCA_033188235	Environment	0	0	0	0	97.05	90.2	91.97	99.49	96.97	96.31	100	100	99.93	100	99.52	0	97.15	100	95.11	100	99.24	99.28	99.76	0	97.72	100	99.83	99.94	98.45	97.76	0	0	0	0	0	0	0	0	0	98.93	90.7	96.94	99.8	100	97.51	97.26	95.98	91.52
GCA_033188255	Environment	0	0	0	0	97.05	90.2	91.97	99.49	97.02	96.31	100	100	99.93	100	99.52	0	97.15	100	95.11	100	99.24	99.28	99.76	0	97.72	100	99.83	99.88	99.3	97.76	0	0	0	0	0	0	0	0	0	98.93	90.7	96.57	99.8	100	97.51	97.26	95.98	91.71
GCA_033188275	Environment	0	0	0	0	97.05	90.2	91.97	99.49	96.97	96.31	100	100	99.93	100	99.52	0	97.15	100	95.11	100	99.24	99.28	99.76	0	97.72	100	99.83	99.94	98.45	97.76	0	0	0	0	0	0	0	0	0	98.93	90.7	96.94	99.8	100	97.51	97.26	95.98	91.52
GCA_033188375	Environment	0	0	0	0	97.05	90.2	91.97	99.49	96.97	96.31	100	100	99.93	100	99.52	0	97.15	100	95.11	100	99.24	99.28	99.76	0	97.72	100	99.83	99.94	98.45	97.76	0	0	0	0	0	0	0	0	0	98.93	90.7	96.94	99.8	100	97.51	97.26	95.98	91.52
GCA_033188405	Environment	0	0	0	0	97.05	90.2	91.97	99.49	96.97	96.31	100	100	99.93	100	99.52	0	97.15	100	95.11	100	99.24	99.28	99.76	0	97.72	100	99.83	99.94	98.45	97.76	0	0	0	0	0	0	0	0	0	98.93	90.7	96.94	99.8	100	97.51	97.26	95.98	91.52
GCA_033188435	Environment	0	0	0	0	97.05	90.2	91.97	99.49	96.97	96.31	100	100	99.93	100	99.52	0	97.15	100	95.11	100	99.24	99.28	99.76	0	97.72	100	99.83	99.94	98.45	97.76	0	0	0	0	0	0	0	0	0	98.93	90.7	96.94	99.8	100	97.51	97.26	95.98	91.52
GCA_033188455	Environment	0	0	0	0	97.05	90.2	91.97	99.49	96.97	96.31	100	100	99.93	100	99.52	0	97.15	100	95.11	100	99.24	99.28	99.76	0	97.72	100	99.83	99.94	98.45	97.76	0	0	0	0	0	0	0	0	0	98.93	90.7	96.94	99.8	100	97.51	97.26	95.98	91.52
GCA_033188575	Environment	0	0	0	0	97.05	90.2	91.97	99.49	96.97	96.31	100	100	99.93	100	99.52	0	97.15	100	95.11	100	99.24	99.28	99.76	0	97.72	100	99.83	99.94	98.45	97.76	0	0	0	0	0	0	0	0	0	98.93	90.7	96.94	99.8	100	97.51	97.26	95.98	91.52
GCA_033188735	Environment	0	0	0	0	97.05	90.2	91.97	99.49	97.02	96.31	100	100	99.93	100	99.52	0	97.15	100	95.11	100	99.24	99.28	99.76	0	97.72	100	99.83	99.88	99.3	97.76	0	0	0	0	0	0	0	0	0	98.71	90.7	96.57	99.8	100	97.59	97.26	95.98	91.52
GCA_033188765	Environment	0	0	0	0	97.05	90.2	91.97	99.49	96.97	96.31	100	100	99.93	100	99.52	0	97.15	100	95.11	100	99.24	99.28	99.76	0	97.72	100	99.83	99.94	98.45	97.76	0	0	0	0	0	0	0	0	0	98.93	90.7	96.94	99.8	100	97.51	97.26	95.98	91.52
GCA_033188795	Environment	0	0	0	0	96.76	90.2	91.97	99.49	96.97	96.31	100	100	99.93	100	99.52	0	0	0	0	0	0	0	0	0	97.72	100	99.83	99.88	98.51	97.76	0	0	0	0	0	0	0	0	0	98.93	90.7	96.94	99.8	100	97.59	97.26	95.98	91.52
GCA_033188835	Environment	0	0	0	0	96.76	90.2	91.97	99.49	96.97	96.31	100	100	99.93	100	99.52	0	0	0	0	0	0	0	0	0	97.72	100	99.83	99.88	98.51	97.76	0	0	0	0	0	0	0	0	0	98.93	90.7	96.94	99.8	100	97.59	97.26	95.98	91.52
GCA_033188855	Environment	0	0	0	0	96.76	90.2	91.97	99.49	96.97	96.31	100	100	99.93	100	99.52	0	0	0	0	0	0	0	0	0	97.72	100	99.83	99.88	98.51	97.76	0	0	0	0	0	0	0	0	0	98.93	90.7	96.94	99.8	100	97.59	97.26	95.98	91.52
GCA_033189015	Animal	0	0	0	0	97.05	90.2	91.97	99.49	96.97	96.31	100	100	99.93	100	99.52	0	97.15	100	95.11	100	99.24	99.28	99.76	0	97.72	100	99.83	99.94	98.48	97.76	0	0	0	0	0	0	0	0	0	98.93	90.7	96.94	99.8	100	97.42	97.26	95.98	91.52
GCA_033586675	Human	0	0	0	0	97.05	90.2	91.97	99.49	97.02	96.31	100	100	99.93	100	99.52	0	97.15	100	95.11	100	99.24	99.28	99.76	0	97.72	100	99.83	99.88	99.36	97.76	0	0	0	0	0	0	0	0	0	98.97	90.7	96.57	99.8	100	97.51	97.26	95.98	91.52
GCA_034306405	Human	0	0	0	0	97.05	90.2	91.97	99.49	97.02	96.31	100	0	99.93	100	99.52	0	97.15	100	95.11	100	99.24	99.28	99.76	0	97.72	100	99.83	99.94	98.43	97.76	0	0	0	0	0	0	0	0	0	98.93	90.7	96.94	99.8	100	97.51	97.26	95.98	91.52
GCA_034306465	Human	0	0	0	0	97.05	90.2	91.97	99.49	97.02	96.31	100	0	99.93	100	99.52	0	97.15	100	95.11	100	99.24	99.28	99.76	0	97.72	100	99.83	99.94	98.43	97.76	0	0	0	0	0	0	0	0	0	98.93	90.7	96.94	99.8	100	97.51	97.26	95.98	91.52
GCA_034806725	Human	0	0	0	0	97.05	90.2	91.97	99.49	97.02	96.31	100	100	99.93	100	99.52	0	97.15	100	95.11	100	99.24	99.28	99.76	0	97.72	100	99.83	99.94	98.22	97.76	0	0	0	0	0	0	0	0	0	98.97	90.7	96.94	99.8	100	97.51	97.26	95.98	91.52
GCA_040342995	Human	0	0	0	0	97.05	90.2	91.97	99.49	97.02	96.31	100	100	99.93	100	99.52	0	97.15	100	95.11	100	99.24	99.28	99.76	0	97.72	100	99.83	99.94	98.22	97.76	0	0	0	0	0	0	0	0	0	98.97	90.7	96.94	99.8	100	97.51	97.26	95.98	91.52
GCF_000786265	Food	0	0	0	0	97.05	90.2	91.97	99.49	97.02	96.31	100	0	99.93	100	99.52	0	97.15	100	95.11	100	99.24	99.28	99.76	0	97.72	100	99.83	99.88	99.56	97.76	0	0	0	0	0	0	0	0	0	98.97	90.7	96.57	99.8	100	97.51	97.26	95.98	91.52
GCF_000786275	Food	0	0	0	0	97.05	90.2	91.97	99.49	97.02	96.31	98.99	0	99.93	100	99.52	0	97.15	100	95.11	100	99.24	99.28	99.76	0	97.72	100	99.83	99.94	98.43	97.76	0	0	0	0	0	0	0	0	0	98.97	90.7	96.94	99.8	100	97.51	97.26	95.98	91.52
GCF_001022685	Human	0	0	0	0	97.05	90.2	91.97	99.49	97.02	96.31	98.99	0	99.93	100	99.52	0	97.15	100	95.11	100	99.24	99.28	99.76	0	97.72	100	99.83	99.88	99.36	97.76	0	0	0	0	0	0	0	0	0	98.71	90.7	96.57	99.8	100	97.59	97.26	95.98	91.52
GCF_001952715	Livestock	0	0	0	0	97.05	90.2	91.97	99.49	96.97	96.31	100	100	99.93	100	99.52	0	97.15	100	95.11	100	99.24	99.28	99.76	0	97.72	100	99.83	99.94	98.45	97.76	0	0	0	0	0	0	0	0	0	99.24	90.7	96.94	99.8	100	97.51	97.26	95.98	91.52
GCF_002073755	Human	0	0	0	0	96.76	90.32	91.97	98.97	97.02	98.35	100	0	99.85	100	0	0	97.15	100	94.8	99.54	99.24	99.28	99.76	0	97.72	100	99.75	100	98.4	97.76	0	0	0	0	0	0	0	0	0	99.06	94.04	97.3	99.8	100	97.59	94.81	96.13	91.52
GCF_002208845	Human	0	0	0	0	97.05	90.2	91.97	99.49	96.97	96.31	100	99.63	99.93	100	99.52	0	97.15	100	95.11	100	99.24	99.28	99.76	0	97.72	100	99.83	99.94	98.45	97.76	0	0	0	0	0	0	0	0	0	98.93	90.7	96.94	99.8	100	97.51	97.26	95.98	91.52
GCF_002239605	Environment	0	0	0	0	96.76	90.2	91.97	99.49	96.97	96.31	100	100	99.93	100	99.52	0	97.15	100	95.11	100	99.24	99.28	99.76	0	97.99	100	99.75	99.94	99.3	97.76	0	0	0	0	0	0	0	0	0	98.71	90.7	96.57	99.8	100	97.51	97.26	95.98	91.52
GCF_002923765	Environment	0	0	0	0	97.05	0	91.97	99.49	97.02	96.31	100	0	99.93	100	99.52	0	97.15	100	95.11	100	99.24	99.28	99.76	0	97.72	100	99.83	99.94	98.27	97.76	0	0	0	0	0	0	0	0	0	98.93	90.7	96.94	99.8	100	97.51	97.26	95.98	91.52
GCF_002939255	Food	0	0	0	0	97.05	90.2	91.97	99.49	96.97	96.31	100	100	99.93	100	99.52	0	97.15	100	95.11	0	0	99.28	99.76	0	97.72	100	99.83	99.94	98.45	97.76	0	0	0	0	0	0	0	0	0	98.71	90.7	96.94	99.8	100	97.59	97.26	95.98	91.52
GCF_004331445	Environment	0	0	0	0	96.76	90.2	91.97	99.49	96.97	96.31	100	0	99.93	100	99.52	0	97.15	100	95.11	100	99.24	99.28	99.76	98.29	97.72	100	99.83	99.94	98.27	97.76	0	0	0	0	0	0	0	0	0	98.93	90.7	96.94	99.8	100	97.51	97.26	95.98	91.52
GCF_004331535	Environment	0	0	0	0	97.05	90.2	91.97	99.49	96.97	96.31	100	100	99.93	100	99.52	0	97.15	100	95.11	100	99.24	99.28	99.76	0	97.72	100	99.83	99.94	98.45	97.76	0	0	0	0	0	0	0	0	0	99.24	90.7	96.94	99.8	100	97.51	97.26	95.98	91.52
GCF_004331545	Environment	0	0	0	0	97.05	0	91.97	99.49	97.02	96.31	100	0	99.93	100	99.52	0	97.15	100	95.11	100	99.24	99.28	99.76	0	97.72	100	99.83	99.94	98.27	97.76	0	0	0	0	0	0	0	0	0	98.93	90.7	96.94	99.8	100	97.51	97.26	95.98	91.52
GCF_004331575	Environment	0	0	0	0	97.05	90.2	91.97	99.49	96.97	96.31	100	0	99.93	100	99.52	0	97.15	100	95.11	100	99.24	99.28	99.76	0	97.72	100	99.83	99.94	99.67	97.76	0	0	0	0	0	0	0	0	0	98.93	90.7	96.57	99.8	100	97.59	97.26	95.98	91.52
GCF_004331585	Environment	0	0	0	0	97.05	90.2	91.97	99.49	97.02	96.5	100	0	99.93	100	99.52	0	97.15	100	95.11	100	99.24	99.28	99.76	0	97.72	100	99.83	99.94	99.61	97.76	0	0	0	0	0	0	0	0	0	98.71	90.7	96.57	99.8	100	97.51	97.26	95.98	91.52
GCF_004331635	Environment	0	0	0	0	97.05	0	91.97	99.49	97.02	96.31	100	100	99.93	100	99.52	0	97.15	100	95.11	0	0	0	0	0	97.72	100	99.83	99.94	99.67	97.76	0	0	0	0	0	0	0	0	0	98.93	90.7	96.57	99.8	100	97.51	97.26	95.98	91.52
GCF_008364635	Food	0	0	0	0	97.05	0	91.97	99.49	97.02	96.31	100	100	99.93	100	99.52	0	97.15	100	95.11	100	99.24	99.28	99.76	0	97.72	100	99.83	99.94	99.67	97.76	0	0	0	0	0	0	0	0	0	98.93	90.7	96.57	99.8	100	97.51	97.26	95.98	91.52
GCF_008364705	Food	0	0	0	0	97.05	90.2	91.97	99.49	97.02	96.31	100	100	99.93	100	99.52	0	97.15	100	95.11	100	99.24	99.28	99.76	0	97.72	100	99.83	99.94	98.22	97.76	0	0	0	0	0	0	0	0	0	98.97	90.7	96.94	99.8	100	97.51	97.26	95.98	91.52
GCF_009647535	Animal	0	0	0	0	97.05	90.2	91.97	99.49	97.02	96.31	98.99	0	99.93	100	99.52	0	97.15	100	95.11	100	99.24	99.28	99.76	0	97.72	100	99.83	99.94	98.27	97.76	0	0	0	0	0	0	0	0	0	98.97	90.7	96.94	99.8	100	97.51	97.26	95.98	91.52
GCF_009648935	Food	0	0	0	0	97.05	90.86	91.97	99.49	97.02	96.31	100	100	99.93	100	99.52	0	97.15	100	95.11	100	99.24	99.28	99.76	0	97.72	100	99.83	99.88	99.67	97.76	0	0	0	0	0	0	0	0	0	98.93	90.7	96.57	99.51	100	97.51	97.26	96.02	91.52
GCF_009939625	Livestock	0	0	0	0	97.05	0	91.97	99.49	97.02	96.31	100	0	99.93	100	99.52	0	97.15	100	95.11	100	99.24	99.28	99.76	0	97.72	100	99.83	99.88	98.51	97.76	0	0	0	0	0	0	0	0	0	99.24	90.7	96.94	99.8	100	97.59	97.26	95.98	91.71
GCF_012952645	Human	0	0	0	0	97.05	90.2	91.97	99.49	97.02	96.31	100	0	99.93	100	99.52	0	97.15	100	95.11	100	99.24	99.28	99.76	0	97.72	100	99.83	99.88	98.51	97.76	0	0	0	0	0	0	0	0	0	98.97	90.7	96.94	99.8	100	97.51	97.26	95.98	91.52
GCF_013266895	Animal	0	0	0	0	97.05	90.2	91.97	99.49	96.97	96.31	100	100	99.93	100	0	0	97.15	100	95.11	100	99.24	99.28	99.76	0	97.72	100	99.83	99.94	98.45	97.76	0	0	0	0	0	0	0	0	0	98.71	90.7	96.94	99.8	100	97.59	97.26	95.98	91.52
GCF_014230105	Animal	0	0	0	0	97.05	90.2	91.97	99.49	97.02	96.31	100	0	99.93	100	99.52	0	97.15	100	95.11	100	99.24	99.28	99.76	0	97.72	100	99.83	99.94	98.27	97.76	0	0	0	0	0	0	0	0	0	98.93	90.7	96.94	99.8	100	97.51	97.26	95.98	91.52
GCF_014230155	Animal	0	0	0	0	97.05	90.2	91.97	99.49	97.02	96.31	100	0	99.93	100	99.52	0	97.15	100	95.11	100	99.24	99.28	99.76	0	97.72	100	99.83	99.94	98.27	97.76	0	0	0	0	0	0	0	0	0	98.93	90.7	96.94	99.8	100	97.51	97.26	95.98	91.52
GCF_014230185	Animal	0	0	0	0	97.05	90.2	91.97	99.49	97.02	96.31	100	0	99.93	100	99.52	0	97.15	100	95.11	100	99.24	99.28	99.76	0	97.72	100	99.83	99.94	98.27	97.76	0	0	0	0	0	0	0	0	0	98.93	90.7	96.94	99.8	100	97.51	97.26	95.98	91.52
GCF_014712635	Livestock	0	0	0	0	97.05	90.2	91.97	99.49	97.02	96.31	100	100	99.93	100	99.52	0	97.15	100	95.11	100	99.24	99.28	99.76	0	97.72	100	99.83	99.88	98.45	97.76	0	0	0	0	0	0	0	0	0	99.06	90.7	96.94	99.8	100	97.92	97.26	95.98	91.52
GCF_014855735	Environment	0	0	0	0	97.05	90.2	91.97	0	97.02	96.31	100	0	99.93	100	99.52	0	97.15	100	95.11	100	99.24	99.28	99.76	0	97.72	100	99.83	99.94	98.27	97.76	0	0	0	0	0	0	0	0	0	99.02	90.7	96.94	99.8	100	97.51	97.26	95.98	91.52
GCF_015730635	Livestock	0	0	0	0	97.05	90.2	91.97	99.49	97.02	96.31	100	100	99.93	100	99.52	0	97.15	100	95.11	100	99.24	99.28	99.76	0	97.72	100	99.83	99.88	98.45	97.76	0	0	0	0	0	0	0	0	0	99.06	90.7	96.94	99.8	100	97.92	97.26	95.98	91.52
GCF_016501295	Human	0	0	0	0	96.76	90.2	91.97	99.49	97.02	96.31	100	99.63	99.93	100	99.52	0	97.15	100	95.11	100	99.24	99.28	99.76	0	97.72	100	99.83	99.94	98.22	97.76	0	0	0	0	0	0	0	0	0	98.93	90.7	96.94	99.8	100	97.51	97.26	95.98	91.71
GCF_016501405	Human	0	0	0	0	96.76	90.2	91.97	99.49	97.02	96.5	100	0	99.93	100	99.52	0	97.15	100	95.11	100	99.24	99.28	99.76	0	97.72	100	99.83	99.88	99.3	97.76	0	0	0	0	0	0	0	0	0	98.97	90.7	96.57	99.8	100	97.51	97.26	95.98	91.52
GCF_016501525	Human	0	0	0	0	96.76	90.26	91.97	98.97	97.02	98.35	100	0	99.85	100	0	0	97.15	100	94.8	99.54	99.24	99.28	99.76	0	97.72	100	99.75	100	98.4	97.76	0	0	0	0	0	0	0	0	0	99.06	94.04	97.18	99.8	100	97.67	94.81	96.13	91.52
GCF_016501755	Human	0	92.81	0	0	97.05	90.2	91.97	99.49	97.02	96.79	98.99	100	99.93	100	99.52	0	97.15	100	95.11	100	99.24	99.28	99.76	0	97.72	100	99.83	99.94	98.45	97.76	0	0	0	0	0	0	0	0	0	98.93	90.7	96.94	99.8	100	97.51	97.26	95.98	91.52
GCF_016501785	Human	0	0	0	0	96.76	90.26	91.97	98.97	97.02	98.35	100	0	99.85	100	0	0	97.15	100	94.8	99.54	99.24	99.28	99.76	0	97.72	100	99.75	100	98.4	97.76	0	0	0	0	0	0	0	0	0	99.06	94.04	97.18	99.8	100	97.67	94.81	96.13	91.52
GCF_016501885	Human	0	0	0	0	96.76	90.26	91.97	98.97	97.02	98.35	100	0	99.85	100	0	0	97.15	100	94.8	99.54	99.24	99.28	99.76	0	97.72	100	99.75	100	98.4	97.76	0	0	0	0	0	0	0	0	0	99.06	94.04	97.18	99.8	100	97.67	94.81	96.13	91.52
GCF_016501905	Human	0	0	0	0	96.76	90.26	91.97	98.97	97.02	98.35	100	0	99.85	100	0	0	97.15	100	94.8	99.54	99.24	99.28	99.76	0	97.72	100	99.75	100	98.4	97.76	0	0	0	0	0	0	0	0	0	99.06	94.04	97.18	99.8	100	97.67	94.81	96.13	91.52
GCF_016502055	Human	98.29	0	0	0	97.05	90.2	91.97	99.49	96.97	96.31	100	100	99.93	100	99.52	0	97.15	100	95.11	100	99.24	99.28	99.76	0	97.72	100	99.83	99.94	98.45	97.76	0	0	0	0	0	0	0	0	0	99.2	90.7	96.94	99.8	100	97.51	97.26	95.98	91.52
GCF_016502085	Human	0	0	0	0	97.05	90.2	91.97	99.49	97.02	96.31	100	100	99.93	100	99.52	0	97.15	100	95.11	100	99.24	99.28	99.76	0	97.72	100	99.83	99.94	98.22	97.76	0	0	0	0	0	0	0	0	0	98.97	90.7	96.94	99.8	100	97.51	97.26	95.98	91.52
GCF_016502105	Human	0	0	0	0	97.05	90.2	91.97	99.49	97.02	96.31	100	0	99.93	100	99.52	0	97.15	100	95.11	100	99.24	99.28	99.76	0	97.72	100	99.83	99.94	99.3	97.76	0	0	0	0	0	0	0	0	0	98.93	90.7	96.57	99.8	100	97.51	97.26	95.98	91.52
GCF_016503115	Human	0	0	0	0	97.05	90.2	91.97	99.49	96.97	96.31	100	100	99.93	100	99.52	0	97.15	100	95.11	100	99.24	99.28	99.76	0	97.72	100	99.83	99.94	98.45	97.76	0	0	0	0	0	0	0	0	0	98.97	90.7	96.94	99.8	100	97.51	97.26	95.98	91.52
GCF_016503635	Human	0	0	0	0	97.05	91.76	91.97	99.49	97.02	96.31	100	99.63	99.93	100	99.52	0	97.15	100	95.11	100	99.24	99.28	99.76	0	97.72	100	99.83	99.88	98.4	97.76	0	0	0	0	0	0	0	0	0	98.93	90.7	96.94	99.8	100	97.51	97.26	95.98	91.52
GCF_016504105	Human	0	0	0	0	97.05	90.26	91.97	99.49	97.02	96.31	100	0	99.93	100	99.52	0	97.15	100	95.11	100	99.24	99.28	99.76	0	97.72	100	99.83	99.88	99.61	97.76	0	0	0	0	0	0	0	0	0	98.71	90.7	96.57	99.8	100	97.59	97.26	95.98	91.52
GCF_016504515	Human	0	0	0	0	97.05	90.2	91.97	99.49	97.02	96.31	100	0	99.93	100	99.52	0	97.15	100	95.11	100	99.24	99.28	99.76	0	97.72	100	99.83	99.94	98.56	97.76	0	0	0	0	0	0	0	0	0	98.71	90.7	96.94	99.8	100	97.51	97.26	95.98	91.52
GCF_016504605	Human	0	0	92.54	100	96.76	90.2	91.97	99.49	96.82	96.5	0	0	100	100	99.52	0	97.15	100	95.11	100	99.24	99.28	99.76	0	97.72	100	99.83	99.88	98.25	97.76	92.46	98.2	95.41	96.67	92.02	99.42	99.16	0	0	98.84	94.46	96.94	99.61	91.84	97.59	97.26	96.06	91.52
GCF_016504885	Human	0	0	0	0	97.05	90.2	91.97	99.49	97.02	96.31	100	100	99.93	100	99.52	0	97.15	100	95.11	100	99.24	99.28	99.76	0	97.72	100	99.83	99.94	98.27	97.76	0	0	0	0	0	0	0	0	0	98.93	90.7	96.94	99.71	100	97.59	97.26	95.98	91.52
GCF_016505395	Human	0	0	0	0	97.05	90.2	91.97	99.49	97.02	96.31	100	0	99.93	100	99.52	0	97.15	100	95.11	100	99.24	99.28	99.76	0	97.72	100	99.83	99.88	98.27	97.76	0	0	0	0	0	0	0	0	0	98.71	90.7	96.94	99.8	100	97.51	97.26	95.98	91.52
GCF_016505445	Human	0	0	0	0	97.05	90.2	91.97	99.49	97.02	96.31	100	0	99.93	100	99.52	0	97.15	100	95.11	100	99.24	99.28	99.76	0	97.72	100	99.83	99.88	98.51	97.76	0	0	0	0	0	0	0	0	0	98.97	90.7	96.94	99.8	100	97.51	97.26	95.98	91.52
GCF_016505465	Human	0	0	0	0	97.05	90.2	91.97	99.49	96.97	96.31	100	99.63	99.93	100	99.52	0	97.15	100	95.11	100	99.24	99.28	99.76	0	97.72	100	99.83	99.94	98.45	97.76	0	0	0	0	0	0	0	0	0	98.93	90.7	96.94	99.8	100	97.51	97.26	95.98	91.52
GCF_016505625	Human	0	0	0	0	97.05	90.2	91.97	99.49	97.02	96.31	100	100	99.93	100	99.52	0	97.15	100	95.11	100	99.24	99.28	99.76	0	97.72	100	99.83	99.88	99.67	97.76	0	0	0	0	0	0	0	0	0	98.97	90.7	96.57	99.8	100	97.51	97.26	96.02	91.52
GCF_016507955	Human	0	0	0	0	97.05	90.2	91.97	99.49	97.02	96.31	100	0	99.93	100	99.52	0	97.15	100	95.11	100	99.24	99.28	99.76	0	97.72	100	99.83	99.88	98.27	97.76	0	0	0	0	0	0	0	0	0	98.71	90.7	96.94	99.8	100	97.51	97.26	95.98	91.52
GCF_016859695	Environment	0	0	0	0	97.05	90.2	91.97	99.49	97.02	96.31	98.99	100	99.93	100	99.52	0	97.15	100	95.11	100	99.24	99.28	99.76	0	97.72	100	99.83	99.88	99.3	97.76	0	0	0	0	0	0	0	0	0	98.71	90.7	96.57	99.8	100	97.51	97.26	95.98	91.52
GCF_016859715	Environment	0	0	0	0	97.05	90.2	91.97	99.49	97.02	96.31	98.99	100	99.93	100	99.52	0	97.15	100	95.11	100	99.24	99.28	99.76	0	97.72	100	99.83	99.88	99.3	97.76	0	0	0	0	0	0	0	0	0	98.71	90.7	96.57	99.8	100	97.51	97.26	95.98	91.52
GCF_017151475	Animal	0	0	0	0	97.05	90.2	91.97	99.49	97.02	96.31	100	100	99.93	100	99.52	0	97.15	100	95.11	100	99.24	99.28	99.76	0	97.72	100	99.83	99.88	98.27	97.76	0	0	0	0	0	0	0	0	0	98.93	90.7	96.94	99.71	100	97.59	97.26	95.98	91.52
GCF_017151495	Animal	0	0	0	0	97.05	90.2	91.97	99.49	97.02	96.31	100	100	99.93	100	99.52	0	97.15	100	95.11	100	99.24	99.28	99.76	0	97.72	100	99.83	99.88	98.27	97.76	0	0	0	0	0	0	0	0	0	98.93	90.7	96.94	99.71	100	97.59	97.26	95.98	91.52
GCF_017151515	Animal	0	0	0	0	97.05	90.2	91.97	99.49	97.02	96.31	100	100	99.93	100	99.52	0	97.15	100	95.11	100	99.24	99.28	99.76	0	97.72	100	99.83	99.88	98.27	97.76	0	0	0	0	0	0	0	0	0	98.93	90.7	96.94	99.71	100	97.59	97.26	95.98	91.52
GCF_017151535	Animal	0	0	0	0	97.05	90.2	91.97	99.49	97.02	96.31	100	100	99.93	100	99.52	0	97.15	100	95.11	100	99.24	99.28	99.76	0	97.72	100	99.83	99.88	98.27	97.76	0	0	0	0	0	0	0	0	0	98.93	90.7	96.94	99.71	100	97.59	97.26	95.98	91.52
GCF_017151545	Animal	0	0	0	0	97.05	90.2	91.97	99.49	97.02	96.31	100	100	99.93	100	99.52	0	97.15	100	95.11	100	99.24	99.28	99.76	0	97.72	100	99.83	99.88	98.27	97.76	0	0	0	0	0	0	0	0	0	98.93	90.7	96.94	99.71	100	97.59	97.26	95.98	91.52
GCF_017151575	Environment	0	0	0	0	97.05	90.2	91.97	99.49	97.02	96.31	100	100	99.93	100	99.52	0	97.15	100	95.11	100	99.24	99.28	99.76	0	97.72	100	99.83	99.88	98.27	97.76	0	0	0	0	0	0	0	0	0	98.93	90.7	96.94	99.71	100	97.59	97.26	95.98	91.52
GCF_018138525	Human	0	0	0	0	96.76	90.2	91.97	99.49	96.97	96.31	100	100	99.93	100	0	0	97.15	100	95.11	100	99.24	99.28	99.76	0	97.72	100	99.83	99.94	98.45	97.76	0	0	0	0	0	0	0	0	0	98.71	90.7	96.94	99.8	100	97.59	97.26	95.98	91.52
GCF_018420675	Human	0	0	0	0	97.05	90.2	91.97	99.49	97.02	96.31	100	93.88	99.93	100	99.52	0	97.15	100	95.11	100	99.24	99.28	99.76	0	97.72	100	99.83	99.88	99.36	97.68	0	0	0	0	0	0	0	0	0	98.93	90.7	96.57	99.8	100	97.51	97.26	95.98	91.52
GCF_018422725	Human	0	0	0	0	96.76	90.2	91.97	99.49	96.97	96.31	100	100	99.93	100	99.52	0	97.15	100	95.11	100	99.24	99.28	99.76	0	97.72	100	99.83	99.88	98.51	97.76	0	0	0	0	0	0	0	0	0	98.93	90.7	96.94	99.8	100	97.59	97.26	95.98	91.52
GCF_018449455	Environment	0	0	0	0	97.05	90.2	91.97	0	97.02	96.31	100	0	99.93	100	99.52	0	97.15	100	95.11	100	99.24	99.28	99.76	0	97.72	100	99.83	99.94	98.27	97.76	0	0	0	0	0	0	0	0	0	99.02	90.7	96.94	99.8	100	97.51	97.26	95.98	91.52
GCF_019502645	Human	0	0	0	0	97.05	90.2	91.97	99.49	97.02	96.31	100	100	99.93	100	99.52	0	97.15	100	95.11	100	99.24	99.28	99.76	0	97.72	100	99.83	99.94	99.36	97.76	0	0	0	0	0	0	0	0	0	98.71	90.7	96.57	99.8	100	97.59	97.26	95.98	91.52
GCF_019659885	Human	0	0	0	0	96.76	90.2	91.97	0	96.97	96.31	100	100	99.93	100	99.52	0	97.15	100	95.11	100	99.24	99.28	99.76	0	97.72	100	99.83	99.88	98.51	97.76	0	0	0	0	0	0	0	0	0	98.93	90.7	96.94	99.8	100	97.59	97.26	95.98	91.52
GCF_020034515	Food	0	0	0	0	97.05	90.2	91.97	99.49	97.02	96.31	100	100	99.93	100	99.52	0	97.15	100	95.11	100	99.24	99.28	99.76	0	97.72	100	99.83	99.88	98.22	97.76	0	0	0	0	0	0	0	0	0	98.93	90.7	96.94	99.8	100	97.59	97.55	95.98	91.52
GCF_021229175	Human	0	0	0	0	97.05	90.2	91.97	99.49	96.97	96.4	100	100	99.93	100	99.52	0	97.15	100	95.11	100	99.24	99.28	99.76	0	97.72	100	99.83	99.94	98.22	97.76	0	0	0	0	0	0	0	0	0	98.93	90.7	96.94	99.8	100	97.51	97.26	95.98	91.52
GCF_021503935	Environment	0	0	0	0	96.76	91.82	91.97	99.49	97.02	96.5	100	0	99.93	100	99.52	0	97.15	100	95.11	100	99.24	99.28	99.76	0	97.72	100	99.83	99.88	99.67	97.76	0	0	0	0	0	0	0	0	0	98.71	90.7	96.57	99.8	100	97.51	97.26	96.1	91.52
GCF_023096285	Environment	0	0	0	0	97.05	90.2	91.97	99.49	97.02	96.31	100	100	99.93	100	99.52	0	97.15	100	95.11	100	99.24	99.28	99.76	0	97.72	100	99.83	99.94	98.51	97.76	0	0	0	0	0	0	0	0	0	98.93	90.7	96.94	99.8	100	97.51	97.26	95.98	91.52
GCF_026626145	Human	0	0	92.54	100	96.76	90.2	91.97	99.49	96.97	96.5	0	0	100	100	99.52	0	98.68	100	95.11	100	99.24	99.28	99.76	0	97.72	100	99.83	99.88	99.64	97.76	92.46	98.2	95.41	96.67	92.02	99.42	99.16	0	0	98.84	94.46	96.94	99.61	99.3	97.59	97.26	96.06	91.52
GCF_026798075	Environment	0	0	0	0	96.76	90.2	91.97	99.49	96.97	96.31	100	100	99.93	100	99.52	0	97.15	100	95.11	100	99.24	99.28	99.76	0	97.99	100	99.75	99.94	99.3	97.76	0	0	0	0	0	0	0	0	0	98.71	90.7	96.57	99.8	100	97.51	97.26	95.98	91.52
GCF_027274545	Environment	0	0	0	0	97.05	90.2	91.97	99.49	97.02	96.31	100	100	99.93	100	99.52	0	97.15	100	95.11	100	99.24	99.28	99.76	0	97.72	100	99.83	99.88	98.51	97.76	0	0	0	0	0	0	0	0	0	98.93	90.7	96.94	99.8	100	97.59	97.26	95.98	91.52
GCF_029001825	Environment	0	0	0	0	97.05	90.2	91.97	99.49	97.02	96.31	100	0	99.93	100	99.52	0	97.15	100	95.11	100	99.24	99.28	99.76	0	97.72	100	99.83	99.88	98.51	97.76	0	0	0	0	0	0	0	0	0	98.97	90.7	96.94	99.8	100	97.51	97.26	95.98	91.52
GCF_029084985	Human	0	0	0	0	97.05	90.2	91.97	99.49	97.02	96.31	98.99	100	99.78	100	99.52	0	97.15	100	95.11	100	99.24	99.28	99.76	0	97.72	100	99.83	99.88	98.45	97.76	0	0	0	0	0	0	0	0	0	98.93	90.7	96.94	99.8	100	97.59	97.26	95.98	91.52
GCF_029103905	Human	0	0	0	0	97.05	90.92	91.97	99.49	97.02	96.5	100	100	99.93	100	99.52	0	97.15	100	95.11	100	99.24	99.28	99.76	0	97.72	100	99.83	99.94	98.27	97.76	0	0	0	0	0	0	0	0	0	98.66	90.7	96.94	99.8	100	97.51	97.26	95.98	91.52
GCF_029104145	Human	0	0	0	0	97.05	90.2	91.97	99.49	97.02	96.31	100	0	99.93	100	99.52	0	0	0	0	0	0	99.28	99.76	0	97.72	100	99.83	99.94	98.27	97.76	0	0	0	0	0	0	0	0	0	99.02	90.7	96.94	99.8	100	97.51	97.26	95.98	91.52
GCF_029634665	Human	0	0	0	0	97.05	90.2	91.97	99.49	97.02	96.31	100	0	99.93	100	99.52	0	97.15	100	95.11	100	99.24	99.28	99.76	0	97.72	100	99.75	99.94	98.27	97.76	0	0	0	0	0	0	0	0	0	98.93	90.7	96.94	99.8	100	97.51	97.26	95.98	91.52
GCF_029715665	Environment	0	0	0	0	97.05	90.2	91.97	99.49	97.02	96.31	98.99	0	99.93	100	99.52	0	97.15	100	95.11	100	99.24	99.28	99.76	0	97.72	100	99.83	99.88	99.67	97.76	0	0	0	0	0	0	0	0	0	98.93	90.7	96.57	99.71	100	97.51	97.26	95.98	91.52
GCF_029716315	Environment	0	0	0	0	97.05	90.2	91.97	99.49	97.02	96.31	100	0	99.93	100	99.52	0	97.15	100	95.11	100	99.24	99.28	99.76	0	97.72	100	99.83	99.88	99.72	97.76	0	0	0	0	0	0	0	0	0	98.97	90.7	96.57	99.8	100	97.59	97.26	96.02	91.52
GCF_029716485	Environment	0	0	0	0	97.05	90.2	91.97	99.49	96.97	96.31	100	100	99.93	100	99.52	0	97.15	100	95.11	100	99.24	99.28	99.76	0	97.72	100	99.83	99.94	98.45	97.76	0	0	0	0	0	0	0	0	0	98.93	90.7	96.94	99.8	100	97.51	97.26	95.98	91.52
GCF_029716845	Environment	0	0	0	0	97.05	90.2	91.97	99.49	96.97	96.31	100	100	99.93	100	99.52	0	97.15	100	95.11	100	99.24	99.28	99.76	0	97.72	100	99.83	99.94	98.48	97.76	0	0	0	0	0	0	0	0	0	98.93	90.7	96.94	99.8	100	97.42	97.26	95.98	91.52
GCF_029717445	Environment	0	0	0	0	97.05	90.86	91.97	99.49	97.02	96.31	100	0	99.93	100	99.52	0	97.15	100	95.11	100	99.24	99.28	99.76	0	97.72	100	99.83	99.88	99.67	97.76	0	0	0	0	0	0	0	0	0	98.93	90.7	96.57	99.8	100	97.51	97.26	96.02	91.52
GCF_029717465	Environment	0	0	0	0	97.05	90.2	91.97	99.49	97.02	96.4	100	100	99.93	100	99.52	0	97.15	100	95.11	100	99.24	99.28	99.76	0	97.72	100	99.83	99.94	98.27	97.76	0	0	0	0	0	0	0	0	0	98.93	90.7	96.94	99.8	100	97.59	97.26	95.98	91.52
GCF_029717665	Environment	0	0	0	0	97.05	91.82	91.97	99.49	97.02	96.31	100	0	99.93	100	99.52	0	97.15	100	95.11	100	99.24	99.28	99.76	0	97.72	100	99.83	99.94	98.45	97.76	0	0	0	0	0	0	0	0	0	98.93	90.7	96.94	99.8	100	97.51	97.26	95.98	91.52
GCF_029717885	Environment	0	0	0	0	97.05	90.2	91.97	99.49	97.02	96.31	100	0	99.93	100	99.52	0	97.15	100	95.11	100	99.24	99.28	99.76	0	97.72	100	99.83	99.88	98.51	97.76	0	0	0	0	0	0	0	0	0	98.97	90.7	96.94	99.8	100	97.51	97.26	95.98	91.52
GCF_029717925	Environment	0	0	0	0	96.76	91.82	91.97	99.49	97.02	96.5	100	0	99.93	100	99.52	0	97.15	100	95.11	100	99.24	99.28	99.76	0	97.72	100	99.83	99.88	99.67	97.76	0	0	0	0	0	0	0	0	0	98.71	90.7	96.57	99.8	100	97.51	97.26	96.1	91.52
GCF_029717945	Environment	95.73	0	0	0	97.05	90.2	91.97	99.49	97.02	96.31	99.7	100	99.78	100	99.52	0	97.15	100	95.11	100	99.24	99.28	99.76	0	97.72	100	99.83	99.88	99.67	97.76	0	0	0	0	0	0	0	0	0	98.71	90.7	96.57	99.8	100	97.51	97.26	96.02	91.52
GCF_029718275	Environment	0	0	0	0	97.05	90.2	91.97	99.49	97.02	96.31	100	100	99.93	100	99.52	0	97.15	100	95.11	100	99.24	99.28	99.76	0	97.72	100	99.83	99.88	98.45	97.76	0	0	0	0	0	0	0	0	0	99.06	90.7	96.94	99.8	100	97.92	97.26	95.98	91.52
GCF_029718295	Environment	0	0	0	0	97.05	0	91.97	99.49	97.02	96.31	100	100	99.93	100	99.52	0	97.15	100	95.11	100	99.24	99.28	99.76	0	97.72	100	99.83	99.94	99.67	97.76	0	0	0	0	0	0	0	0	0	98.93	90.7	96.57	99.8	100	97.51	97.26	95.98	91.52
GCF_029718425	Environment	0	0	0	0	97.05	90.2	91.97	99.49	97.02	96.31	100	100	99.93	100	99.52	0	97.15	100	95.11	100	99.24	99.28	99.76	0	97.72	100	99.83	99.94	98.22	97.76	0	0	0	0	0	0	0	0	0	98.93	90.7	96.94	99.8	100	97.51	97.26	95.98	91.52
GCF_029718465	Environment	0	0	0	0	97.05	90.2	91.97	99.49	97.02	96.31	100	100	99.93	100	99.52	0	97.15	100	95.11	100	99.24	99.28	99.76	0	97.72	100	99.83	99.94	98.22	97.76	0	0	0	0	0	0	0	0	0	98.93	90.7	96.94	99.8	100	97.51	97.26	95.98	91.52
GCF_029718585	Environment	0	0	0	0	97.05	90.2	91.97	99.49	96.97	96.31	100	99.63	99.93	100	99.52	0	97.15	100	95.11	100	99.24	99.28	99.76	0	97.72	100	99.83	99.94	98.45	97.76	0	0	0	0	0	0	0	0	0	98.93	90.7	96.94	99.8	100	97.51	97.26	95.98	91.52
GCF_029719125	Environment	0	0	0	0	97.05	90.2	91.97	99.49	97.02	96.31	100	100	99.93	100	99.52	0	97.15	100	95.11	100	99.24	99.28	99.76	0	97.72	100	99.83	99.94	98.45	97.76	0	0	0	0	0	0	0	0	0	98.93	90.7	96.94	99.71	100	97.51	97.26	95.98	91.52
GCF_029719805	Environment	0	0	0	0	97.05	90.2	91.97	99.49	96.97	96.31	100	100	99.93	100	99.52	0	97.15	100	95.11	100	99.24	99.28	99.76	0	97.72	100	99.83	99.88	98.22	97.76	0	0	0	0	0	0	0	0	0	98.97	90.7	96.94	99.8	100	97.51	0	0	0
GCF_030131705	Human	0	0	0	0	97.05	0	91.97	99.49	97.02	96.31	98.99	0	99.93	100	99.52	0	97.15	100	95.11	100	99.24	99.28	99.76	0	97.72	100	99.83	99.94	98.45	97.76	0	0	0	0	0	0	0	0	0	98.93	90.7	96.94	99.8	100	97.42	97.26	95.98	91.52
GCF_030163615	Human	0	0	0	0	97.05	90.2	91.97	99.49	96.97	96.31	100	0	99.93	100	99.52	0	97.15	100	95.11	100	99.24	99.28	99.76	0	97.59	100	99.83	99.94	98.27	97.76	0	0	0	0	0	0	0	0	0	98.93	90.7	96.94	99.8	100	97.51	97.26	95.98	91.52
GCF_030166475	Environment	0	0	0	0	97.05	90.2	91.97	99.49	96.97	96.31	100	0	99.93	100	99.2	0	97.15	100	95.11	0	99.24	99.28	99.76	0	97.72	100	99.83	99.94	98.45	97.76	0	0	0	0	0	0	0	0	0	98.93	90.7	96.94	99.8	100	97.51	97.26	95.71	91.52
GCF_030283285	Human	0	0	0	0	96.76	90.2	91.97	99.49	96.97	96.31	100	100	99.93	100	0	0	97.15	100	95.11	100	99.24	99.28	99.76	98.29	97.72	100	99.83	99.94	98.45	97.76	0	0	0	0	0	0	0	0	0	98.71	90.7	96.94	99.8	100	97.59	97.26	95.98	91.52
GCF_030283405	Human	0	0	0	0	96.76	90.2	91.97	99.49	96.97	96.31	100	100	99.93	100	0	0	97.15	100	95.11	100	99.24	99.28	99.76	98.29	97.72	100	99.83	99.94	98.45	97.76	0	0	0	0	0	0	0	0	0	98.71	90.7	96.94	99.8	100	97.59	97.26	95.98	91.52
GCF_030294465	Human	0	0	0	0	96.76	90.2	91.97	99.49	96.97	96.31	100	100	99.93	100	99.52	0	97.15	100	95.11	100	99.24	99.28	99.76	0	97.99	100	99.75	99.94	99.3	97.76	0	0	0	0	0	0	0	0	0	98.71	90.7	96.57	99.8	100	97.51	97.26	95.98	91.52
GCF_030357945	Human	0	0	0	0	97.05	90.2	91.97	99.49	96.97	96.31	100	99.63	99.93	100	99.52	0	97.15	100	95.11	100	99.24	99.28	99.76	0	97.72	100	99.83	99.94	98.27	96.8	0	0	0	0	0	0	0	0	0	98.97	90.7	96.94	99.8	100	97.92	97.26	95.98	91.52
GCF_032193595	Human	0	0	0	0	97.05	90.2	91.97	99.49	97.02	96.31	100	100	99.93	100	99.52	0	97.15	100	95.11	100	99.24	99.28	99.76	0	97.72	100	99.83	99.88	98.27	97.76	0	0	0	0	0	0	0	0	0	98.93	90.7	96.94	99.71	100	97.59	97.26	95.98	91.52
GCF_032193615	Human	0	0	0	0	97.05	90.2	91.97	99.49	97.02	96.31	100	100	99.93	100	99.52	0	97.15	100	95.11	100	99.24	99.28	99.76	0	97.72	100	99.83	99.88	98.22	97.76	0	0	0	0	0	0	0	0	0	98.93	90.7	96.94	99.8	100	97.59	97.55	95.98	91.52
GCF_032193635	Human	0	0	0	0	97.05	90.2	91.97	99.49	97.02	96.31	100	100	99.93	100	99.52	0	97.15	100	95.11	100	99.24	99.28	99.76	0	97.72	100	99.83	99.94	98.22	97.76	0	0	0	0	0	0	0	0	0	98.97	90.7	96.94	99.8	100	97.51	97.26	95.98	91.52
GCF_032738975	Environment	0	0	0	0	97.05	90.2	91.97	99.49	97.02	96.31	100	100	99.93	100	99.52	0	97.15	100	95.11	100	99.24	99.28	99.76	0	97.72	100	99.83	99.94	99.36	97.76	0	0	0	0	0	0	0	0	0	98.71	90.7	96.57	99.8	100	97.59	97.26	95.98	91.52
GCF_033341815	Human	0	0	0	0	97.05	90.2	91.97	99.49	97.02	96.31	100	100	99.93	100	99.52	0	97.15	100	95.11	100	99.24	99.28	99.76	0	97.72	100	99.83	99.88	99.3	97.76	0	0	0	0	0	0	0	0	0	98.71	90.7	96.57	99.8	100	97.59	97.26	95.98	91.52
GCF_033341825	Human	0	0	0	0	97.05	90.2	91.97	99.49	97.02	96.31	100	100	99.93	100	99.52	0	97.15	100	95.11	100	99.24	99.28	99.76	0	97.72	100	99.83	99.88	99.3	97.76	0	0	0	0	0	0	0	0	0	98.71	90.7	96.57	99.8	100	97.59	97.26	95.98	91.52
GCF_033341855	Human	0	0	0	0	97.05	90.2	91.97	99.49	97.02	96.31	100	100	99.93	100	99.52	0	97.15	100	95.11	100	99.24	99.28	99.76	0	97.72	100	99.83	99.88	99.3	97.76	0	0	0	0	0	0	0	0	0	98.71	90.7	96.57	99.8	100	97.59	97.26	95.98	91.52
GCF_035020285	Environment	0	0	0	0	97.05	90.2	91.97	99.49	97.02	96.31	100	100	99.93	100	99.52	0	97.15	100	95.11	100	99.24	99.28	99.76	0	97.72	100	99.83	99.94	99.36	97.76	0	0	0	0	0	0	0	0	0	98.71	90.7	96.57	99.8	100	97.59	97.26	95.98	91.52
GCF_035024665	Human	0	0	0	0	97.05	90.2	91.97	99.49	96.97	96.11	100	99.63	99.93	100	99.52	94.16	97.15	100	95.11	100	99.24	99.28	99.76	0	97.72	100	99.83	99.94	98.45	97.76	0	0	0	0	0	0	0	0	0	98.93	90.7	96.94	99.8	100	97.51	97.26	95.98	91.52
GCF_035024725	Human	0	0	0	0	97.05	90.2	91.97	99.49	97.02	96.31	100	100	99.93	100	99.52	0	97.15	100	95.11	100	99.24	99.28	99.76	0	97.72	100	99.83	99.88	98.27	97.76	0	0	0	0	0	0	0	0	0	98.93	90.7	96.94	99.71	100	97.59	97.26	95.98	91.52
GCF_035024765	Human	0	0	0	0	97.05	90.2	91.97	99.49	97.02	96.31	100	100	99.93	100	99.52	0	97.15	100	95.11	100	99.24	99.28	99.76	0	97.72	100	99.83	99.88	99.36	97.76	0	0	0	0	0	0	0	0	0	98.97	90.7	96.57	99.8	100	97.51	97.26	95.98	91.52
GCF_035024785	Human	0	0	0	0	97.05	90.2	91.97	99.49	97.02	96.31	100	100	99.93	100	99.52	0	97.15	100	95.11	100	99.24	99.28	99.76	0	97.72	100	99.83	99.88	99.36	97.76	0	0	0	0	0	0	0	0	0	98.97	90.7	96.57	99.8	100	97.51	97.26	95.98	91.52
GCF_035024845	Human	0	0	0	0	97.05	90.2	91.97	99.49	97.02	96.31	100	100	99.93	100	99.52	0	97.15	100	95.11	100	99.24	99.28	99.76	0	97.72	100	99.83	99.88	99.36	97.76	0	0	0	0	0	0	0	0	0	98.97	90.7	96.57	99.8	100	97.51	97.26	95.98	91.52
GCF_035024865	Human	0	0	0	0	97.05	90.2	91.97	99.49	97.02	96.31	100	100	99.93	100	99.52	0	97.15	100	95.11	100	99.24	99.28	99.76	0	97.72	100	99.83	99.88	99.36	97.76	0	0	0	0	0	0	0	0	0	98.97	90.7	96.57	99.8	100	97.51	97.26	95.98	91.52
GCF_035024925	Human	0	0	0	0	97.05	90.2	91.97	99.49	97.02	96.31	100	100	99.93	100	99.52	0	97.15	100	95.11	100	99.24	99.28	99.76	0	97.72	100	99.83	99.88	99.36	97.76	0	0	0	0	0	0	0	0	0	98.97	90.7	96.57	99.8	100	97.51	97.26	95.98	91.52
GCF_035024945	Human	0	0	0	0	97.05	90.2	91.97	99.49	97.02	96.31	100	100	99.93	100	99.52	0	97.15	100	95.11	100	99.24	99.28	99.76	0	97.72	100	99.83	99.88	98.27	97.76	0	0	0	0	0	0	0	0	0	98.93	90.7	96.94	99.71	100	97.59	97.26	95.98	91.52
GCF_035025005	Human	0	0	0	0	97.05	90.2	91.97	99.49	96.97	96.31	100	100	99.93	100	99.52	0	97.15	100	95.11	100	99.24	99.28	99.76	0	97.72	100	99.83	99.94	98.45	97.76	0	0	0	0	0	0	0	0	0	99.24	90.7	96.94	99.8	100	97.51	97.26	95.98	91.52
GCF_035117395	Human	0	0	0	0	97.05	90.2	91.97	99.49	96.97	96.31	100	0	99.93	100	99.52	0	97.15	100	95.11	100	99.24	99.28	99.76	0	97.72	100	99.83	99.94	98.27	97.76	0	0	0	0	0	0	0	0	0	98.93	90.7	96.94	99.8	100	97.51	97.26	95.98	91.52
GCF_035793355	Livestock	0	0	0	0	97.05	90.2	91.97	99.49	97.02	96.31	100	100	99.93	100	99.52	0	97.15	100	95.11	100	99.24	99.28	99.76	0	97.72	100	99.83	99.88	98.45	97.76	0	0	0	0	0	0	0	0	0	99.06	90.7	96.94	99.8	100	97.92	97.26	95.98	91.52
GCF_035794855	Livestock	0	0	0	0	97.05	90.2	91.97	99.49	97.02	96.31	100	100	99.93	100	99.52	0	97.15	100	95.11	100	99.24	99.28	99.76	0	97.72	100	99.83	99.94	98.51	97.76	0	0	0	0	0	0	0	0	0	98.97	90.7	96.94	99.8	100	97.51	97.26	95.98	91.52
GCF_035795175	Livestock	0	0	0	0	97.05	90.2	91.97	99.49	97.02	96.31	98.99	0	99.93	100	99.52	0	97.15	100	95.11	100	99.24	99.28	99.76	0	97.72	100	99.83	99.94	98.22	97.76	0	0	0	0	0	0	0	0	0	98.93	90.7	96.94	99.8	100	97.51	97.26	95.98	91.52
GCF_035797215	Livestock	0	0	0	0	97.05	90.2	91.97	99.49	96.97	96.31	100	100	99.93	100	0	0	97.15	100	95.11	100	99.24	99.28	99.76	0	97.72	100	99.83	99.94	98.45	97.76	0	0	0	0	0	0	0	0	0	98.71	90.7	96.94	99.8	100	97.59	97.26	95.98	91.52
GCF_035797235	Livestock	0	0	0	0	96.76	90.2	91.97	99.49	97.02	96.31	100	100	99.7	100	99.52	0	97.15	100	95.11	100	99.24	99.28	99.76	98.29	97.72	100	99.83	99.94	99.61	97.76	0	0	0	0	0	0	0	0	0	98.71	90.7	96.57	99.8	100	97.51	97.26	95.98	91.52
GCF_035797535	Livestock	0	0	0	0	96.76	90.2	91.97	99.49	97.02	96.31	100	100	99.7	100	99.52	0	97.15	100	95.11	100	99.24	99.28	99.76	98.29	97.72	100	99.83	99.94	99.61	97.76	0	0	0	0	0	0	0	0	0	98.71	90.7	96.57	99.8	100	97.51	97.26	95.98	91.52
GCF_035818455	Food	0	0	0	0	97.05	90.2	91.97	99.49	97.02	96.31	100	0	99.93	100	99.52	0	97.15	100	95.11	100	99.24	99.28	99.76	0	97.72	100	99.83	99.94	98.27	97.76	0	0	0	0	0	0	0	0	0	99.02	90.7	96.94	99.8	100	97.51	97.26	95.98	91.52
GCF_036289025	Human	0	0	0	0	97.05	90.2	91.97	99.49	96.97	96.31	100	0	99.93	100	99.52	0	97.15	100	95.11	100	99.24	99.28	99.76	0	97.59	100	99.83	99.94	98.27	97.76	0	0	0	0	0	0	0	0	0	98.93	90.7	96.94	99.8	100	97.51	97.26	95.98	91.52
GCF_036813195	Food	0	0	0	0	97.05	90.2	91.97	99.49	96.97	96.31	100	100	99.93	100	99.52	0	97.15	100	95.11	100	99.24	99.28	99.76	0	97.72	100	99.83	99.94	98.45	97.76	0	0	0	0	0	0	0	0	0	98.93	90.7	96.94	99.8	100	97.51	0	0	0
GCF_036813905	Human	0	0	0	0	97.05	90.2	91.97	99.49	97.02	96.31	100	100	99.93	100	99.52	0	97.15	100	95.11	100	99.24	99.28	99.76	0	97.72	100	99.83	99.88	99.3	97.76	0	0	0	0	0	0	0	0	0	98.71	90.7	96.57	99.8	100	97.59	97.26	95.98	91.52
GCF_036851965	Human	0	0	0	0	97.05	90.2	91.97	99.49	97.02	96.31	100	100	99.93	100	99.52	0	97.15	100	95.11	100	99.24	99.28	99.76	0	97.72	100	99.83	99.88	99.3	97.76	0	0	0	0	0	0	0	0	0	98.71	90.7	96.57	99.8	100	97.59	97.26	95.98	91.52
GCF_036954405	Human	0	0	0	0	97.05	90.2	91.97	99.49	96.97	96.31	100	100	99.93	100	99.52	0	97.15	100	95.11	100	99.24	99.28	99.76	0	97.72	100	99.83	99.94	98.45	97.76	0	0	0	0	0	0	0	0	0	98.93	90.7	96.94	99.8	100	97.51	97.26	95.98	91.52
GCF_036954425	Human	0	0	0	0	97.05	90.2	91.97	99.49	96.97	96.31	100	100	99.93	100	99.52	0	97.15	100	95.11	100	99.24	99.28	99.76	0	97.72	100	99.83	99.94	98.45	97.76	0	0	0	0	0	0	0	0	0	98.93	90.7	96.94	99.8	100	97.51	97.26	95.98	91.52
GCF_036957665	Livestock	0	0	0	0	96.76	90.2	91.97	99.49	96.97	96.31	100	100	99.93	100	99.52	0	0	0	0	0	0	0	0	0	97.99	100	99.75	99.94	99.3	97.76	0	0	0	0	0	0	0	0	0	98.71	90.7	96.57	99.8	100	97.51	97.26	95.98	91.52
GCF_037199025	Food	0	0	0	0	97.05	90.2	91.97	99.49	97.02	96.31	98.99	100	99.93	100	99.52	0	97.15	100	95.11	100	99.24	99.28	99.76	0	97.72	100	99.83	99.94	98.27	97.76	0	0	0	0	0	0	0	0	0	98.71	90.7	96.94	99.8	100	97.59	97.26	95.71	91.52
GCF_037447695	Environment	0	0	0	0	97.05	90.2	91.97	99.49	97.02	96.31	100	100	99.93	100	99.52	0	97.15	100	95.11	100	99.24	99.28	99.76	0	97.72	100	99.83	99.94	98.45	97.76	0	0	0	0	0	0	0	0	0	98.93	90.7	96.94	99.8	100	97.59	97.26	95.98	91.52
GCF_037447825	Environment	0	0	0	0	97.05	90.2	91.97	99.49	97.02	96.31	100	100	99.93	100	99.52	0	97.15	100	95.11	100	99.24	99.28	99.76	0	97.72	100	99.83	99.94	98.45	97.76	0	0	0	0	0	0	0	0	0	98.93	90.7	96.94	99.8	100	97.59	97.26	95.98	91.52
GCF_037477975	Livestock	0	0	0	0	97.05	90.2	91.97	99.49	96.97	96.31	100	100	99.93	100	99.52	0	97.15	100	95.11	100	99.24	99.28	99.76	0	97.72	100	99.83	99.94	98.45	97.76	0	0	0	0	0	0	0	0	0	99.24	90.7	96.94	99.8	100	97.51	97.26	95.98	91.52
GCF_038448565	Food	0	0	0	0	97.05	90.2	91.97	99.49	97.02	96.31	100	0	99.93	100	99.52	0	97.15	100	95.11	100	99.24	99.28	99.76	0	97.72	100	99.83	99.94	98.27	97.76	0	0	0	0	0	0	0	0	0	99.02	90.7	96.94	99.8	100	97.51	97.26	95.98	91.52
GCF_039031495	Human	0	0	0	0	97.05	90.2	91.97	99.49	96.97	96.31	100	0	99.93	100	99.52	0	97.15	100	95.11	100	99.24	99.28	99.76	0	97.72	100	99.83	99.94	98.27	97.76	0	0	0	0	0	0	0	0	0	98.93	90.7	96.94	99.8	100	97.51	97.26	95.98	91.52
GCF_039605995	Human	0	0	0	0	97.05	90.14	91.97	99.49	97.02	96.31	100	100	99.93	100	99.52	0	97.15	100	95.11	100	99.24	99.28	99.76	0	97.72	100	99.83	99.88	98.53	97.76	0	0	0	0	0	0	0	0	0	98.93	90.7	96.94	99.8	100	97.51	97.26	95.98	91.52
GCF_040098365	Human	0	0	0	0	97.05	90.2	91.97	99.49	97.02	96.31	100	100	99.93	100	99.52	0	97.15	100	95.11	100	99.24	99.28	99.76	0	97.72	100	99.83	99.88	98.45	97.76	0	0	0	0	0	0	0	0	0	99.06	90.7	96.94	99.8	100	97.92	97.26	95.98	91.52
GCF_040098385	Human	0	0	0	0	97.05	90.2	91.97	99.49	97.02	96.31	100	100	99.93	100	99.52	0	97.15	100	95.11	100	99.24	99.28	99.76	0	97.72	100	99.83	99.88	98.45	97.76	0	0	0	0	0	0	0	0	0	99.06	90.7	96.94	99.8	100	97.92	97.26	95.98	91.52
GCF_040098425	Human	0	0	0	0	97.05	90.2	91.97	99.49	96.97	96.31	100	100	99.93	100	99.52	0	97.15	100	95.11	100	99.24	99.28	99.76	0	97.72	100	99.83	99.94	98.45	97.76	0	0	0	0	0	0	0	0	0	98.93	90.7	96.94	99.8	100	97.51	97.26	95.98	91.52
GCF_040324735	Human	0	0	0	0	97.05	91.82	91.97	99.49	97.02	96.31	100	99.63	99.93	100	99.52	0	97.15	100	95.11	100	99.24	99.28	99.76	0	97.72	100	99.83	99.94	98.45	97.76	0	0	0	0	0	0	0	0	0	99.06	90.7	96.94	99.71	100	97.59	97.26	95.98	91.52
GCF_040326525	Human	0	0	0	0	97.05	90.2	91.97	99.49	97.02	0	98.99	100	99.93	100	99.52	0	97.15	100	95.11	100	99.24	99.28	99.76	0	97.72	100	99.83	99.88	98.45	97.76	0	0	0	0	0	0	0	0	0	98.71	90.7	96.94	99.8	100	97.51	97.26	95.98	91.52
GCF_040567195	Human	0	0	0	0	97.05	90.2	91.97	99.49	97.02	96.31	100	100	99.93	100	99.52	0	97.15	100	95.11	100	99.24	99.28	99.76	0	97.72	100	99.83	99.88	98.51	97.76	0	0	0	0	0	0	0	0	0	98.97	90.7	96.94	99.8	100	97.51	97.26	95.98	91.52
GCF_902160855	Human	0	0	0	0	97.05	91.82	91.97	99.23	97.02	96.31	98.99	0	99.93	100	99.52	0	97.15	100	95.11	100	99.24	99.28	99.76	0	97.72	100	99.83	99.88	99.36	97.76	0	0	0	0	0	0	0	0	0	98.93	90.7	96.57	99.8	100	97.59	97.26	95.98	91.52
GCF_902160915	Human	0	0	0	0	97.05	91.82	91.97	99.23	97.02	96.31	98.99	0	99.93	100	99.52	0	97.15	100	95.11	100	99.24	99.28	99.76	0	97.72	100	99.83	99.88	99.36	97.76	0	0	0	0	0	0	0	0	0	98.93	90.7	96.57	99.8	100	97.59	97.26	95.98	91.52
GCF_902160945	Human	0	0	0	0	97.05	91.82	91.97	99.23	97.02	96.31	98.99	0	99.93	100	99.52	0	97.15	100	95.11	100	99.24	99.28	99.76	0	97.72	100	99.83	99.88	99.36	97.76	0	0	0	0	0	0	0	0	0	98.93	90.7	96.57	99.8	100	97.59	97.26	95.98	91.52
GCF_902160995	Human	0	0	0	0	97.05	91.82	91.97	99.23	97.02	96.31	98.99	0	99.93	100	99.52	0	97.15	100	95.11	100	99.24	99.28	99.76	0	97.72	100	99.83	99.88	99.36	97.76	0	0	0	0	0	0	0	0	0	98.93	90.7	96.57	99.8	100	97.59	97.26	95.98	91.52
6STM5	Food	0	0	0	0	97.05	90.2	91.97	99.49	97.02	96.31	100	100	99.93	100	99.52	0	97.15	100	95.11	100	99.24	99.28	99.76	0	97.72	100	99.83	99.88	99.36	97.76	0	0	0	0	0	0	0	0	0	98.97	96.13	96.57	99.8	100	97.51	97.26	95.98	91.52
6CP485A	Food	0	0	0	0	95.9	90.26	91.97	99.49	96.87	95.43	99.9	99.88	99.85	100	0	0	97.15	100	94.8	100	99.24	99.28	99.76	0	98.8	100	99.83	99.94	99.36	97.28	0	0	0	0	0	0	0	0	0	99.11	94.57	96.57	99.8	100	97.51	0	96.06	90.17
[truncated: 61 more columns]
