# Supplementary material for: Citrobacter braakii Isolated from Salami and Soft Cheese: An Emerging Food Safety Hazard?
Source: Foods. 2025 May 26;14(11):1887. doi: 10.3390/foods14111887 (PMC12154454; doi:10.3390/foods14111887)
Supplement: Supplementary file 1 [file foods-14-01887-s001.zip › supplementary files/Table S5.xlsx]

## Sheet: Foglio1
ID isolate	Sequence type
5CP1581	984
6CP485A	617
6CP11281B	905
1SBD4	1267
1SBR5	1267
1SBR104	1267
2SBD4	1267
2SBR2	1267
2SBR184	1117
3SWD1	1268
3SBR5	1117
4SBD2	1267
4SWD3	1267
5SWD1	1268
5SBR3	1117
5SBR103	1269
5SBR183	1117
5SBR282	1117
6MB1	1117
6STM5	1117
6SBR1	1117
