# Supplementary material for: Citrobacter braakii Isolated from Salami and Soft Cheese: An Emerging Food Safety Hazard?
Source: Foods. 2025 May 26;14(11):1887. doi: 10.3390/foods14111887 (PMC12154454; doi:10.3390/foods14111887)
Supplement: Supplementary file 1 [file foods-14-01887-s001.zip › supplementary files/Table S6.xlsx]

## Sheet: Foglio1
core SNPs matrix
snp-dists 0.6.3	1036_Citro3100551932	1041_2SOBct4mer	1047_2SHCct1merA	1SBD4	1SBR104	1SBR5	2SBD4	2SBR184	2SBR2	3SBR5	3SWD1	427_Cifr10955	474_B1	475_C1	476_M1	491_AMA003517	492_CPO20180010	4SBD2	4SWD3	522_CPO20190243	523_CPO20190112	540_03A19CPO009	549_51227699	5CP1581	5SBR103	5SBR183	5SBR282	5SBR3	5SWD1	600_B1	601_C1	602_M1	638_20220198	650_Citro20220505	6CP11281B	6CP485A	6MB1	6SBR1	6STM5	802_ERQ0155	804_ERQ0159	807_ERQ0162	808_ERQ0165	809_ERQ0166	810_ERQ0169	818_ERQ0199	820_ERQ0211	822_ERQ0213	823_ERQ0216
1036_Citro3100551932	0	1866	1900	1777	1777	1777	1778	1817	1779	1817	1556	1846	1600	1787	1779	1709	1792	1777	1778	1692	1877	1627	1653	1840	1904	1818	1817	1817	1556	1600	1787	1779	1853	1760	1759	14561	1817	1817	1817	1545	1537	1547	1548	1548	1907	1546	1546	1550	1536
1041_2SOBct4mer	1866	0	1989	1935	1935	1935	1936	1906	1937	1906	1827	1948	1852	1897	845	1848	1874	1935	1936	1828	1988	1910	1870	1900	1971	1907	1906	1906	1827	1852	1897	845	1913	1834	1833	14672	1906	1906	1906	1853	1856	1855	1856	1856	1989	1854	1854	1858	1855
1047_2SHCct1merA	1900	1989	0	1898	1898	1898	1899	1902	1900	1902	1895	1950	1991	1925	1955	1994	1821	1898	1899	1885	1952	1957	1940	1952	1963	1903	1902	1902	1895	1991	1925	1955	1965	1923	1922	14621	1902	1902	1902	1904	1900	1906	1907	1907	2016	1905	1905	1909	1899
1SBD4	1777	1935	1898	0	0	0	1	1797	2	1797	1800	1786	1866	1797	1890	1799	1855	0	1	1782	1907	1793	1788	1855	1863	1798	1797	1797	1800	1866	1797	1890	1868	1843	1842	14618	1797	1797	1797	1763	1767	1765	1766	1766	1927	1764	1764	1768	1766
1SBR104	1777	1935	1898	0	0	0	1	1797	2	1797	1800	1786	1866	1797	1890	1799	1855	0	1	1782	1907	1793	1788	1855	1863	1798	1797	1797	1800	1866	1797	1890	1868	1843	1842	14618	1797	1797	1797	1763	1767	1765	1766	1766	1927	1764	1764	1768	1766
1SBR5	1777	1935	1898	0	0	0	1	1797	2	1797	1800	1786	1866	1797	1890	1799	1855	0	1	1782	1907	1793	1788	1855	1863	1798	1797	1797	1800	1866	1797	1890	1868	1843	1842	14618	1797	1797	1797	1763	1767	1765	1766	1766	1927	1764	1764	1768	1766
2SBD4	1778	1936	1899	1	1	1	0	1798	3	1798	1801	1787	1867	1798	1891	1800	1856	1	2	1783	1908	1794	1789	1856	1864	1799	1798	1798	1801	1867	1798	1891	1869	1844	1843	14619	1798	1798	1798	1764	1768	1766	1767	1767	1928	1765	1765	1769	1767
2SBR184	1817	1906	1902	1797	1797	1797	1798	0	1799	0	1806	1857	1910	1911	1851	1815	1651	1797	1798	1760	1931	1849	1826	1959	1900	1	0	0	1806	1910	1911	1851	1972	1807	1806	14633	0	0	0	1831	1839	1833	1834	1834	1860	1832	1832	1836	1838
2SBR2	1779	1937	1900	2	2	2	3	1799	0	1799	1802	1788	1868	1799	1892	1801	1857	2	3	1784	1909	1795	1790	1857	1865	1800	1799	1799	1802	1868	1799	1892	1870	1845	1844	14620	1799	1799	1799	1765	1769	1767	1768	1768	1929	1766	1766	1770	1768
3SBR5	1817	1906	1902	1797	1797	1797	1798	0	1799	0	1806	1857	1910	1911	1851	1815	1651	1797	1798	1760	1931	1849	1826	1959	1900	1	0	0	1806	1910	1911	1851	1972	1807	1806	14633	0	0	0	1831	1839	1833	1834	1834	1860	1832	1832	1836	1838
3SWD1	1556	1827	1895	1800	1800	1800	1801	1806	1802	1806	0	1851	1581	1831	1765	1686	1817	1800	1801	1683	1887	1663	1576	1788	1884	1807	1806	1806	0	1581	1831	1765	1801	1707	1706	14550	1806	1806	1806	1535	1482	1537	1538	1538	1911	1536	1536	1540	1481
427_Cifr10955	1846	1948	1950	1786	1786	1786	1787	1857	1788	1857	1851	0	1917	1867	1926	1864	1842	1786	1787	1866	1905	1884	1882	1900	1921	1858	1857	1857	1851	1917	1867	1926	1913	1874	1873	14642	1857	1857	1857	1868	1870	1870	1871	1871	1973	1869	1869	1873	1869
474_B1	1600	1852	1991	1866	1866	1866	1867	1910	1868	1910	1581	1917	0	1904	1782	1707	1850	1866	1867	1682	1940	1606	1726	1900	1963	1911	1910	1910	1581	0	1904	1782	1913	1788	1787	14569	1910	1910	1910	1469	1480	1471	1472	1472	1955	1470	1470	1474	1479
475_C1	1787	1897	1925	1797	1797	1797	1798	1911	1799	1911	1831	1867	1904	0	1844	1875	1856	1797	1798	1840	1870	1825	1854	1841	1812	1912	1911	1911	1831	1904	0	1844	1854	1859	1858	14548	1911	1911	1911	1836	1834	1838	1839	1839	1968	1837	1837	1841	1833
476_M1	1779	845	1955	1890	1890	1890	1891	1851	1892	1851	1765	1926	1782	1844	0	1818	1831	1890	1891	1817	1926	1822	1810	1831	1929	1852	1851	1851	1765	1782	1844	0	1844	1831	1830	14580	1851	1851	1851	1788	1788	1790	1791	1791	1979	1789	1789	1793	1787
491_AMA003517	1709	1848	1994	1799	1799	1799	1800	1815	1801	1815	1686	1864	1707	1875	1818	0	1811	1799	1800	1676	1915	1682	1702	1880	1910	1816	1815	1815	1686	1707	1875	1818	1893	1746	1745	14590	1815	1815	1815	1707	1713	1709	1710	1710	1972	1708	1708	1712	1712
492_CPO20180010	1792	1874	1821	1855	1855	1855	1856	1651	1857	1651	1817	1842	1850	1856	1831	1811	0	1855	1856	1767	1934	1784	1818	1859	1896	1652	1651	1651	1817	1850	1856	1831	1872	1799	1798	14549	1651	1651	1651	1791	1795	1793	1794	1794	1792	1792	1792	1796	1794
4SBD2	1777	1935	1898	0	0	0	1	1797	2	1797	1800	1786	1866	1797	1890	1799	1855	0	1	1782	1907	1793	1788	1855	1863	1798	1797	1797	1800	1866	1797	1890	1868	1843	1842	14618	1797	1797	1797	1763	1767	1765	1766	1766	1927	1764	1764	1768	1766
4SWD3	1778	1936	1899	1	1	1	2	1798	3	1798	1801	1787	1867	1798	1891	1800	1856	1	0	1783	1908	1794	1789	1856	1864	1799	1798	1798	1801	1867	1798	1891	1869	1844	1843	14619	1798	1798	1798	1764	1768	1766	1767	1767	1928	1765	1765	1769	1767
522_CPO20190243	1692	1828	1885	1782	1782	1782	1783	1760	1784	1760	1683	1866	1682	1840	1817	1676	1767	1782	1783	0	1924	1647	1661	1816	1918	1761	1760	1760	1683	1682	1840	1817	1829	1708	1707	14550	1760	1760	1760	1616	1626	1618	1619	1619	1904	1617	1617	1621	1625
523_CPO20190112	1877	1988	1952	1907	1907	1907	1908	1931	1909	1931	1887	1905	1940	1870	1926	1915	1934	1907	1908	1924	0	1928	1937	1910	1392	1932	1931	1931	1887	1940	1870	1926	1923	1911	1910	14518	1931	1931	1931	1911	1914	1913	1914	1914	1995	1912	1912	1916	1913
540_03A19CPO009	1627	1910	1957	1793	1793	1793	1794	1849	1795	1849	1663	1884	1606	1825	1822	1682	1784	1793	1794	1647	1928	0	1682	1828	1942	1850	1849	1849	1663	1606	1825	1822	1841	1719	1718	14605	1849	1849	1849	1598	1603	1600	1601	1601	1932	1599	1599	1603	1602
549_51227699	1653	1870	1940	1788	1788	1788	1789	1826	1790	1826	1576	1882	1726	1854	1810	1702	1818	1788	1789	1661	1937	1682	0	1894	1949	1827	1826	1826	1576	1726	1854	1810	1907	1790	1789	14571	1826	1826	1826	1636	1640	1638	1639	1639	1952	1637	1637	1641	1639
5CP1581	1840	1900	1952	1855	1855	1855	1856	1959	1857	1959	1788	1900	1900	1841	1831	1880	1859	1855	1856	1816	1910	1828	1894	0	1959	1960	1959	1959	1788	1900	1841	1831	27	1851	1850	14604	1959	1959	1959	1866	1862	1868	1869	1869	1975	1867	1867	1871	1861
5SBR103	1904	1971	1963	1863	1863	1863	1864	1900	1865	1900	1884	1921	1963	1812	1929	1910	1896	1863	1864	1918	1392	1942	1949	1959	0	1901	1900	1900	1884	1963	1812	1929	1972	1917	1916	14501	1900	1900	1900	1928	1930	1930	1931	1931	1990	1929	1929	1933	1929
5SBR183	1818	1907	1903	1798	1798	1798	1799	1	1800	1	1807	1858	1911	1912	1852	1816	1652	1798	1799	1761	1932	1850	1827	1960	1901	0	1	1	1807	1911	1912	1852	1973	1808	1807	14634	1	1	1	1832	1840	1834	1835	1835	1861	1833	1833	1837	1839
5SBR282	1817	1906	1902	1797	1797	1797	1798	0	1799	0	1806	1857	1910	1911	1851	1815	1651	1797	1798	1760	1931	1849	1826	1959	1900	1	0	0	1806	1910	1911	1851	1972	1807	1806	14633	0	0	0	1831	1839	1833	1834	1834	1860	1832	1832	1836	1838
5SBR3	1817	1906	1902	1797	1797	1797	1798	0	1799	0	1806	1857	1910	1911	1851	1815	1651	1797	1798	1760	1931	1849	1826	1959	1900	1	0	0	1806	1910	1911	1851	1972	1807	1806	14633	0	0	0	1831	1839	1833	1834	1834	1860	1832	1832	1836	1838
5SWD1	1556	1827	1895	1800	1800	1800	1801	1806	1802	1806	0	1851	1581	1831	1765	1686	1817	1800	1801	1683	1887	1663	1576	1788	1884	1807	1806	1806	0	1581	1831	1765	1801	1707	1706	14550	1806	1806	1806	1535	1482	1537	1538	1538	1911	1536	1536	1540	1481
600_B1	1600	1852	1991	1866	1866	1866	1867	1910	1868	1910	1581	1917	0	1904	1782	1707	1850	1866	1867	1682	1940	1606	1726	1900	1963	1911	1910	1910	1581	0	1904	1782	1913	1788	1787	14569	1910	1910	1910	1469	1480	1471	1472	1472	1955	1470	1470	1474	1479
601_C1	1787	1897	1925	1797	1797	1797	1798	1911	1799	1911	1831	1867	1904	0	1844	1875	1856	1797	1798	1840	1870	1825	1854	1841	1812	1912	1911	1911	1831	1904	0	1844	1854	1859	1858	14548	1911	1911	1911	1836	1834	1838	1839	1839	1968	1837	1837	1841	1833
602_M1	1779	845	1955	1890	1890	1890	1891	1851	1892	1851	1765	1926	1782	1844	0	1818	1831	1890	1891	1817	1926	1822	1810	1831	1929	1852	1851	1851	1765	1782	1844	0	1844	1831	1830	14580	1851	1851	1851	1788	1788	1790	1791	1791	1979	1789	1789	1793	1787
638_20220198	1853	1913	1965	1868	1868	1868	1869	1972	1870	1972	1801	1913	1913	1854	1844	1893	1872	1868	1869	1829	1923	1841	1907	27	1972	1973	1972	1972	1801	1913	1854	1844	0	1864	1863	14612	1972	1972	1972	1879	1875	1881	1882	1882	1988	1880	1880	1884	1874
650_Citro20220505	1760	1834	1923	1843	1843	1843	1844	1807	1845	1807	1707	1874	1788	1859	1831	1746	1799	1843	1844	1708	1911	1719	1790	1851	1917	1808	1807	1807	1707	1788	1859	1831	1864	0	15	14622	1807	1807	1807	1762	1764	1764	1765	1765	1895	1763	1763	1767	1763
6CP11281B	1759	1833	1922	1842	1842	1842	1843	1806	1844	1806	1706	1873	1787	1858	1830	1745	1798	1842	1843	1707	1910	1718	1789	1850	1916	1807	1806	1806	1706	1787	1858	1830	1863	15	0	14621	1806	1806	1806	1761	1763	1763	1764	1764	1894	1762	1762	1766	1762
6CP485A	14561	14672	14621	14618	14618	14618	14619	14633	14620	14633	14550	14642	14569	14548	14580	14590	14549	14618	14619	14550	14518	14605	14571	14604	14501	14634	14633	14633	14550	14569	14548	14580	14612	14622	14621	0	14633	14633	14633	14582	14580	14584	14584	14585	14649	14583	14583	14587	14579
6MB1	1817	1906	1902	1797	1797	1797	1798	0	1799	0	1806	1857	1910	1911	1851	1815	1651	1797	1798	1760	1931	1849	1826	1959	1900	1	0	0	1806	1910	1911	1851	1972	1807	1806	14633	0	0	0	1831	1839	1833	1834	1834	1860	1832	1832	1836	1838
6SBR1	1817	1906	1902	1797	1797	1797	1798	0	1799	0	1806	1857	1910	1911	1851	1815	1651	1797	1798	1760	1931	1849	1826	1959	1900	1	0	0	1806	1910	1911	1851	1972	1807	1806	14633	0	0	0	1831	1839	1833	1834	1834	1860	1832	1832	1836	1838
6STM5	1817	1906	1902	1797	1797	1797	1798	0	1799	0	1806	1857	1910	1911	1851	1815	1651	1797	1798	1760	1931	1849	1826	1959	1900	1	0	0	1806	1910	1911	1851	1972	1807	1806	14633	0	0	0	1831	1839	1833	1834	1834	1860	1832	1832	1836	1838
802_ERQ0155	1545	1853	1904	1763	1763	1763	1764	1831	1765	1831	1535	1868	1469	1836	1788	1707	1791	1763	1764	1616	1911	1598	1636	1866	1928	1832	1831	1831	1535	1469	1836	1788	1879	1762	1761	14582	1831	1831	1831	0	71	6	9	7	1913	5	5	9	70
804_ERQ0159	1537	1856	1900	1767	1767	1767	1768	1839	1769	1839	1482	1870	1480	1834	1788	1713	1795	1767	1768	1626	1914	1603	1640	1862	1930	1840	1839	1839	1482	1480	1834	1788	1875	1764	1763	14580	1839	1839	1839	71	0	73	74	74	1905	72	72	76	1
807_ERQ0162	1547	1855	1906	1765	1765	1765	1766	1833	1767	1833	1537	1870	1471	1838	1790	1709	1793	1765	1766	1618	1913	1600	1638	1868	1930	1834	1833	1833	1537	1471	1838	1790	1881	1764	1763	14584	1833	1833	1833	6	73	0	11	3	1915	1	1	11	72
808_ERQ0165	1548	1856	1907	1766	1766	1766	1767	1834	1768	1834	1538	1871	1472	1839	1791	1710	1794	1766	1767	1619	1914	1601	1639	1869	1931	1835	1834	1834	1538	1472	1839	1791	1882	1765	1764	14584	1834	1834	1834	9	74	11	0	12	1916	10	10	14	73
809_ERQ0166	1548	1856	1907	1766	1766	1766	1767	1834	1768	1834	1538	1871	1472	1839	1791	1710	1794	1766	1767	1619	1914	1601	1639	1869	1931	1835	1834	1834	1538	1472	1839	1791	1882	1765	1764	14585	1834	1834	1834	7	74	3	12	0	1916	2	2	12	73
810_ERQ0169	1907	1989	2016	1927	1927	1927	1928	1860	1929	1860	1911	1973	1955	1968	1979	1972	1792	1927	1928	1904	1995	1932	1952	1975	1990	1861	1860	1860	1911	1955	1968	1979	1988	1895	1894	14649	1860	1860	1860	1913	1905	1915	1916	1916	0	1914	1914	1918	1904
818_ERQ0199	1546	1854	1905	1764	1764	1764	1765	1832	1766	1832	1536	1869	1470	1837	1789	1708	1792	1764	1765	1617	1912	1599	1637	1867	1929	1833	1832	1832	1536	1470	1837	1789	1880	1763	1762	14583	1832	1832	1832	5	72	1	10	2	1914	0	0	10	71
820_ERQ0211	1546	1854	1905	1764	1764	1764	1765	1832	1766	1832	1536	1869	1470	1837	1789	1708	1792	1764	1765	1617	1912	1599	1637	1867	1929	1833	1832	1832	1536	1470	1837	1789	1880	1763	1762	14583	1832	1832	1832	5	72	1	10	2	1914	0	0	10	71
822_ERQ0213	1550	1858	1909	1768	1768	1768	1769	1836	1770	1836	1540	1873	1474	1841	1793	1712	1796	1768	1769	1621	1916	1603	1641	1871	1933	1837	1836	1836	1540	1474	1841	1793	1884	1767	1766	14587	1836	1836	1836	9	76	11	14	12	1918	10	10	0	75
823_ERQ0216	1536	1855	1899	1766	1766	1766	1767	1838	1768	1838	1481	1869	1479	1833	1787	1712	1794	1766	1767	1625	1913	1602	1639	1861	1929	1839	1838	1838	1481	1479	1833	1787	1874	1763	1762	14579	1838	1838	1838	70	1	72	73	73	1904	71	71	75	0
824_ERQ0217	1544	1852	1903	1762	1762	1762	1763	1830	1764	1830	1534	1867	1468	1835	1787	1706	1790	1762	1763	1615	1910	1597	1635	1865	1926	1831	1830	1830	1534	1468	1835	1787	1878	1761	1760	14582	1830	1830	1830	9	74	11	12	12	1912	10	10	14	73
826_ERQ0224	1546	1854	1905	1764	1764	1764	1765	1832	1766	1832	1536	1869	1470	1837	1789	1708	1792	1764	1765	1617	1912	1599	1637	1867	1929	1833	1832	1832	1536	1470	1837	1789	1880	1763	1762	14583	1832	1832	1832	5	72	1	10	2	1914	0	0	10	71
833_ERQ0246	1537	1856	1900	1767	1767	1767	1768	1839	1769	1839	1482	1870	1480	1834	1788	1713	1795	1767	1768	1626	1914	1603	1640	1862	1930	1840	1839	1839	1482	1480	1834	1788	1875	1764	1763	14580	1839	1839	1839	71	10	73	74	74	1905	72	72	76	9
835_ERQ0251	1545	1853	1904	1763	1763	1763	1764	1831	1765	1831	1535	1868	1469	1836	1788	1707	1791	1763	1764	1616	1911	1598	1636	1866	1928	1832	1831	1831	1535	1469	1836	1788	1879	1762	1761	14582	1831	1831	1831	0	71	6	9	7	1913	5	5	9	70
840_ERQ0572	1795	1875	1822	1856	1856	1856	1857	1652	1858	1652	1818	1843	1853	1857	1832	1814	11	1856	1857	1768	1935	1787	1819	1862	1897	1653	1652	1652	1818	1853	1857	1832	1875	1800	1799	14550	1652	1652	1652	1794	1798	1796	1797	1797	1793	1795	1795	1799	1797
841_ERQ0671	1545	1853	1904	1763	1763	1763	1764	1831	1765	1831	1535	1868	1469	1836	1788	1707	1791	1763	1764	1616	1911	1598	1636	1866	1927	1832	1831	1831	1535	1469	1836	1788	1879	1762	1761	14583	1831	1831	1831	10	75	12	13	13	1913	11	11	15	74
842_ERQ0672	1567	1873	1964	1849	1849	1849	1850	1820	1851	1820	1614	1923	1682	1852	1795	1707	1825	1849	1850	1673	1941	1675	1709	1851	1961	1821	1820	1820	1614	1682	1852	1795	1864	1777	1776	14583	1820	1820	1820	1628	1630	1630	1631	1631	1926	1629	1629	1633	1629
843_ERQ0674	1566	1872	1963	1848	1848	1848	1849	1819	1850	1819	1613	1922	1681	1851	1794	1706	1824	1848	1849	1672	1940	1674	1708	1850	1960	1820	1819	1819	1613	1681	1851	1794	1863	1776	1775	14582	1819	1819	1819	1627	1629	1629	1630	1630	1925	1628	1628	1632	1628
844_ERQ0677	1567	1873	1964	1849	1849	1849	1850	1820	1851	1820	1614	1923	1682	1852	1795	1707	1825	1849	1850	1673	1941	1675	1709	1851	1961	1821	1820	1820	1614	1682	1852	1795	1864	1777	1776	14583	1820	1820	1820	1628	1630	1630	1631	1631	1926	1629	1629	1633	1629
852_SD_5_A12	1689	1872	1963	1828	1828	1828	1829	1896	1830	1896	1672	1892	1682	1914	1823	1775	1880	1828	1829	1749	1934	1652	1745	1877	1947	1897	1896	1896	1672	1682	1914	1823	1890	1776	1775	14595	1896	1896	1896	1619	1634	1621	1622	1622	1961	1620	1620	1624	1633
855_SD_9_B7	1574	1841	1922	1783	1783	1783	1784	1830	1785	1830	1517	1825	1616	1813	1769	1711	1804	1783	1784	1653	1876	1616	1658	1850	1888	1831	1830	1830	1517	1616	1813	1769	1863	1744	1743	14588	1830	1830	1830	1515	1518	1517	1518	1518	1931	1516	1516	1520	1517
947_CB00113	1836	1906	1964	1826	1826	1826	1827	1864	1828	1864	1839	1879	1882	1835	1906	1849	1896	1826	1827	1811	1918	1799	1843	1815	1983	1865	1864	1864	1839	1882	1835	1906	1828	1832	1831	14607	1864	1864	1864	1833	1833	1835	1836	1836	1993	1834	1834	1838	1832
951_CB00124	1818	1922	1910	1871	1871	1871	1872	1659	1873	1659	1839	1869	1897	1889	1857	1900	1717	1871	1872	1824	1908	1880	1873	1929	1930	1660	1659	1659	1839	1897	1889	1857	1942	1849	1848	14587	1659	1659	1659	1841	1853	1843	1844	1844	1871	1842	1842	1846	1852
952_CB00127	1644	1842	1935	1767	1767	1767	1768	1830	1769	1830	1612	1876	1699	1862	1810	1011	1793	1767	1768	1612	1921	1639	1648	1852	1899	1831	1830	1830	1612	1699	1862	1810	1865	1693	1692	14518	1830	1830	1830	1623	1625	1625	1626	1626	1931	1624	1624	1628	1624
953_CB00130	1578	1878	1873	1787	1787	1787	1788	1854	1789	1854	1563	1854	1621	1857	1797	1688	1814	1787	1788	1655	1903	1622	1620	1835	1939	1855	1854	1854	1563	1621	1857	1797	1848	1717	1716	14571	1854	1854	1854	1587	1602	1589	1590	1590	1913	1588	1588	1592	1601
958_CB00141	12097	12225	12167	12166	12166	12166	12167	12195	12168	12195	12109	12182	12142	12116	12168	12164	12118	12166	12167	12177	12077	12162	12126	12151	12072	12196	12195	12195	12109	12142	12116	12168	12158	12174	12173	14062	12195	12195	12195	12127	12127	12129	12130	12130	12229	12128	12128	12132	12126
959_CB00149	1796	1900	1947	1854	1854	1854	1855	1886	1856	1886	1844	1890	1890	1840	1865	1859	1886	1854	1855	1812	1878	1868	1854	1826	1914	1887	1886	1886	1844	1890	1840	1865	1839	1833	1832	14573	1886	1886	1886	1840	1838	1842	1843	1843	1965	1841	1841	1845	1837
964_CB00163	1908	1998	2002	1931	1931	1931	1932	1942	1933	1942	1909	1954	1983	1848	1941	1934	1948	1931	1932	1939	1474	1963	1962	1936	1452	1943	1942	1942	1909	1983	1848	1941	1949	1990	1989	14502	1942	1942	1942	1928	1933	1930	1931	1931	2008	1929	1929	1933	1932
987_CB00391	1798	1753	1943	1855	1855	1855	1856	1855	1857	1855	1810	1897	1861	1835	1752	1842	1829	1855	1856	1812	1927	1883	1848	1847	1937	1856	1855	1855	1810	1861	1835	1752	1860	1850	1849	14603	1855	1855	1855	1841	1839	1843	1844	1844	1941	1842	1842	1846	1838
GCA_015942345	1909	1999	2003	1931	1931	1931	1932	1943	1933	1943	1910	1955	1984	1849	1942	1935	1949	1931	1932	1940	1475	1964	1963	1937	1453	1944	1943	1943	1910	1984	1849	1942	1950	1991	1990	14503	1943	1943	1943	1929	1934	1931	1932	1932	2009	1930	1930	1934	1933
GCA_015942485	1673	1862	1894	1828	1828	1828	1829	1818	1830	1818	1612	1905	1670	1866	1839	1665	1817	1828	1829	1635	1928	1676	1700	1873	1913	1819	1818	1818	1612	1670	1866	1839	1886	1760	1759	14594	1818	1818	1818	1624	1638	1626	1627	1627	1956	1625	1625	1629	1637
GCA_015942565	1934	1994	2026	1914	1914	1914	1915	2007	1916	2007	1913	1942	1958	1873	1954	1958	1944	1914	1915	1943	1508	1960	1972	1981	1500	2008	2007	2007	1913	1958	1873	1954	1994	1932	1931	14520	2007	2007	2007	1931	1937	1933	1934	1934	2000	1932	1932	1936	1936
GCA_015943465	1920	2026	2018	1902	1902	1902	1903	2001	1904	2001	1947	1963	2014	1873	1957	1919	1930	1902	1903	1985	1559	1967	1985	1970	1506	2002	2001	2001	1947	2014	1873	1957	1983	1981	1980	14564	2001	2001	2001	1956	1960	1958	1959	1959	2014	1957	1957	1961	1959
GCA_015956885	1905	1994	15	1903	1903	1903	1904	1907	1905	1907	1900	1955	1996	1930	1960	1999	1826	1903	1904	1890	1957	1962	1945	1955	1968	1908	1907	1907	1900	1996	1930	1960	1968	1928	1927	14622	1907	1907	1907	1909	1905	1911	1912	1912	2021	1910	1910	1914	1904
GCA_016087235	1854	1866	1926	1874	1874	1874	1875	1650	1876	1650	1822	1846	1887	1901	1831	1827	1711	1874	1875	1757	1951	1852	1848	1921	1954	1651	1650	1650	1822	1887	1901	1831	1934	1847	1846	14594	1650	1650	1650	1817	1823	1819	1820	1820	1846	1818	1818	1822	1822
GCA_017568605	1914	2036	1986	1903	1903	1903	1904	1958	1905	1958	1927	1971	2005	1846	1947	1934	1959	1903	1904	1975	1466	1987	1980	1940	1437	1959	1958	1958	1927	2005	1846	1947	1953	1947	1946	14547	1958	1958	1958	1959	1959	1961	1962	1962	2020	1960	1960	1964	1958
GCA_018160355	1664	1857	1901	1836	1836	1836	1837	1821	1838	1821	1647	1860	1689	1837	1817	1672	1787	1836	1837	1635	1921	1669	1635	1854	1964	1822	1821	1821	1647	1689	1837	1817	1867	1788	1787	14566	1821	1821	1821	1640	1646	1642	1643	1643	1955	1641	1641	1645	1645
GCA_018180315	1664	1857	1901	1836	1836	1836	1837	1821	1838	1821	1647	1860	1689	1837	1817	1672	1787	1836	1837	1635	1921	1669	1635	1854	1964	1822	1821	1821	1647	1689	1837	1817	1867	1788	1787	14566	1821	1821	1821	1640	1646	1642	1643	1643	1955	1641	1641	1645	1645
GCA_018180735	1594	1850	1930	1789	1789	1789	1790	1789	1791	1789	1567	1901	1603	1798	1798	1683	1812	1789	1790	1633	1923	1602	1702	1828	1904	1790	1789	1789	1567	1603	1798	1798	1841	1752	1751	14606	1789	1789	1789	1538	1542	1540	1539	1541	1897	1539	1539	1543	1541
GCA_023033915	1548	1856	1907	1766	1766	1766	1767	1834	1768	1834	1538	1871	1472	1839	1791	1710	1794	1766	1767	1619	1914	1601	1639	1869	1931	1835	1834	1834	1538	1472	1839	1791	1882	1765	1764	14585	1834	1834	1834	9	74	11	12	12	1916	10	10	14	73
GCA_023034075	1549	1857	1908	1767	1767	1767	1768	1835	1769	1835	1539	1872	1473	1840	1792	1711	1795	1767	1768	1620	1915	1602	1640	1870	1932	1836	1835	1835	1539	1473	1840	1792	1883	1766	1765	14586	1835	1835	1835	10	75	12	13	13	1917	11	11	15	74
GCA_023034115	1548	1856	1907	1766	1766	1766	1767	1834	1768	1834	1538	1871	1472	1839	1791	1710	1794	1766	1767	1619	1914	1601	1639	1869	1931	1835	1834	1834	1538	1472	1839	1791	1882	1765	1764	14585	1834	1834	1834	9	74	11	12	12	1916	10	10	14	73
GCA_023034195	1963	2034	2014	1928	1928	1928	1929	1995	1930	1995	1942	1964	2007	1879	1992	2009	1970	1928	1929	1979	1553	2016	1992	1959	1531	1996	1995	1995	1942	2007	1879	1992	1972	1985	1984	14548	1995	1995	1995	1977	1985	1979	1980	1980	2012	1978	1978	1982	1984
GCA_023034235	1964	2035	2015	1929	1929	1929	1930	1996	1931	1996	1943	1965	2008	1880	1993	2010	1971	1929	1930	1980	1554	2017	1993	1960	1532	1997	1996	1996	1943	2008	1880	1993	1973	1986	1985	14549	1996	1996	1996	1978	1986	1980	1981	1981	2013	1979	1979	1983	1985
GCA_023034295	1547	1855	1906	1765	1765	1765	1766	1833	1767	1833	1537	1870	1471	1838	1790	1709	1793	1765	1766	1618	1913	1600	1638	1868	1930	1834	1833	1833	1537	1471	1838	1790	1881	1764	1763	14584	1833	1833	1833	8	73	10	11	11	1915	9	9	13	72
GCA_023034365	1550	1861	1908	1770	1770	1770	1771	1838	1772	1838	1541	1875	1481	1842	1797	1708	1799	1770	1771	1623	1914	1598	1643	1871	1933	1839	1838	1838	1541	1481	1842	1797	1884	1767	1766	14588	1838	1838	1838	28	77	30	31	31	1914	29	29	33	76
GCA_023034775	1548	1856	1907	1766	1766	1766	1767	1834	1768	1834	1538	1871	1472	1839	1791	1710	1794	1766	1767	1619	1914	1601	1639	1869	1931	1835	1834	1834	1538	1472	1839	1791	1882	1765	1764	14585	1834	1834	1834	9	74	11	12	12	1916	10	10	14	73
GCA_023034815	1827	1781	1955	1849	1849	1849	1850	1861	1851	1861	1823	1924	1879	1833	1769	1857	1831	1849	1850	1834	1959	1891	1867	1863	1954	1862	1861	1861	1823	1879	1833	1769	1876	1859	1858	14620	1861	1861	1861	1861	1859	1863	1864	1864	1975	1862	1862	1866	1858
GCA_023034875	1548	1856	1907	1766	1766	1766	1767	1834	1768	1834	1538	1871	1472	1839	1791	1710	1794	1766	1767	1619	1914	1601	1639	1869	1931	1835	1834	1834	1538	1472	1839	1791	1882	1765	1764	14585	1834	1834	1834	9	74	11	12	12	1916	10	10	14	73
GCA_023034935	1548	1856	1907	1766	1766	1766	1767	1834	1768	1834	1538	1871	1472	1839	1791	1710	1794	1766	1767	1619	1914	1601	1639	1869	1931	1835	1834	1834	1538	1472	1839	1791	1882	1765	1764	14585	1834	1834	1834	9	74	11	12	12	1916	10	10	14	73
GCA_023034975	1547	1855	1906	1765	1765	1765	1766	1833	1767	1833	1537	1870	1471	1838	1790	1709	1793	1765	1766	1618	1913	1600	1638	1868	1930	1834	1833	1833	1537	1471	1838	1790	1881	1764	1763	14584	1833	1833	1833	8	73	10	11	11	1915	9	9	13	72
GCA_023035015	1762	1901	1879	658	658	658	659	1801	660	1801	1784	1747	1849	1815	1862	1791	1824	658	659	1738	1852	1775	1760	1827	1854	1802	1801	1801	1784	1849	1815	1862	1840	1812	1811	14579	1801	1801	1801	1756	1756	1758	1759	1759	1916	1757	1757	1761	1755
GCA_023035155	1729	1841	1910	1798	1798	1798	1799	1794	1800	1794	1745	1849	1797	1862	1826	1764	1764	1798	1799	1641	1888	1757	1756	1842	1891	1795	1794	1794	1745	1797	1862	1826	1855	1736	1735	14565	1794	1794	1794	1722	1729	1724	1725	1725	1898	1723	1723	1727	1728
GCA_023035235	1547	1855	1906	1765	1765	1765	1766	1833	1767	1833	1537	1870	1471	1838	1790	1709	1793	1765	1766	1618	1913	1600	1638	1868	1930	1834	1833	1833	1537	1471	1838	1790	1881	1764	1763	14584	1833	1833	1833	8	73	10	11	11	1915	9	9	13	72
GCA_023035315	1548	1856	1907	1766	1766	1766	1767	1834	1768	1834	1538	1871	1472	1839	1791	1710	1794	1766	1767	1619	1914	1601	1639	1869	1931	1835	1834	1834	1538	1472	1839	1791	1882	1765	1764	14585	1834	1834	1834	9	74	11	12	12	1916	10	10	14	73
GCA_023035335	1545	1853	1904	1763	1763	1763	1764	1829	1765	1829	1535	1868	1469	1836	1788	1707	1791	1763	1764	1616	1911	1598	1636	1866	1928	1830	1829	1829	1535	1469	1836	1788	1879	1762	1761	14582	1829	1829	1829	6	71	8	9	9	1913	7	7	11	70
GCA_023035735	1545	1853	1904	1763	1763	1763	1764	1829	1765	1829	1535	1868	1469	1836	1788	1707	1791	1763	1764	1616	1911	1598	1636	1866	1928	1830	1829	1829	1535	1469	1836	1788	1879	1762	1761	14582	1829	1829	1829	6	71	8	9	9	1913	7	7	11	70
GCA_023035775	1857	1913	1931	1867	1867	1867	1868	1671	1869	1671	1838	1851	1913	1882	1857	1862	1740	1867	1868	1758	1935	1866	1860	1943	1956	1672	1671	1671	1838	1913	1882	1857	1956	1845	1844	14618	1671	1671	1671	1879	1875	1881	1882	1882	1898	1880	1880	1884	1874
GCA_025668045	1816	1892	1857	1831	1831	1831	1832	1661	1833	1661	1783	1889	1897	1854	1848	1844	1733	1831	1832	1780	1934	1853	1811	1935	1920	1662	1661	1661	1783	1897	1854	1848	1948	1820	1819	14627	1661	1661	1661	1854	1858	1856	1857	1857	1873	1855	1855	1859	1857
GCA_026349615	1572	1895	1912	1811	1811	1811	1812	1858	1813	1858	1580	1876	1616	1894	1818	1700	1831	1811	1812	1668	1930	1605	1641	1869	1971	1859	1858	1858	1580	1616	1894	1818	1882	1742	1741	14605	1858	1858	1858	1608	1623	1610	1611	1611	1938	1609	1609	1613	1622
GCA_026353515	1768	1904	1923	1820	1820	1820	1821	1828	1822	1828	1756	1896	1855	1872	1869	1765	1815	1820	1821	1659	1966	1800	1792	1868	1945	1829	1828	1828	1756	1855	1872	1869	1881	1760	1759	14592	1828	1828	1828	1776	1780	1778	1779	1779	1955	1777	1777	1781	1779
GCA_026957615	1524	1854	1912	1841	1841	1841	1842	1832	1843	1832	1548	1883	1536	1832	1788	1706	1773	1841	1842	1621	1899	1574	1622	1838	1925	1833	1832	1832	1548	1536	1832	1788	1851	1755	1754	14552	1832	1832	1832	1526	1538	1528	1529	1529	1885	1527	1527	1531	1537
GCA_028792985	1592	1848	1928	1787	1787	1787	1788	1787	1789	1787	1565	1899	1601	1796	1796	1681	1810	1787	1788	1631	1921	1600	1700	1826	1902	1788	1787	1787	1565	1601	1796	1796	1839	1750	1749	14604	1787	1787	1787	1536	1540	1538	1537	1539	1895	1537	1537	1541	1539
GCA_029380075	1860	1977	1919	1864	1864	1864	1865	1629	1866	1629	1893	1955	1964	1919	1934	1919	1733	1864	1865	1831	2001	1879	1847	1976	2011	1630	1629	1629	1893	1964	1919	1934	1989	1868	1867	14653	1629	1629	1629	1864	1878	1866	1867	1867	1904	1865	1865	1869	1877
GCA_030869805	1655	1811	1898	1803	1803	1803	1804	1785	1805	1785	1654	1847	1683	1827	1772	1700	1781	1803	1804	1693	1944	1685	1689	1831	1932	1786	1785	1785	1654	1683	1827	1772	1844	1708	1707	14578	1785	1785	1785	1646	1653	1648	1649	1649	1957	1647	1647	1651	1652
GCA_030885045	1549	1857	1908	1767	1767	1767	1768	1835	1769	1835	1539	1872	1473	1840	1792	1711	1795	1767	1768	1620	1915	1602	1640	1870	1932	1836	1835	1835	1539	1473	1840	1792	1883	1766	1765	14586	1835	1835	1835	8	75	10	13	11	1917	9	9	11	74
GCA_032332375	1668	1868	1874	1725	1725	1725	1726	1786	1727	1786	1673	1842	1716	1787	1779	1696	1809	1725	1726	1686	1879	1647	1658	1853	1890	1787	1786	1786	1673	1716	1787	1779	1866	1703	1702	14579	1786	1786	1786	1659	1664	1661	1662	1662	1949	1660	1660	1664	1663
GCA_032336535	1390	1882	1904	1802	1802	1802	1803	1813	1804	1813	1569	1842	1511	1845	1808	1718	1804	1802	1803	1637	1887	1604	1701	1854	1914	1814	1813	1813	1569	1511	1845	1808	1867	1721	1720	14587	1813	1813	1813	1563	1555	1565	1566	1566	1909	1564	1564	1568	1554
GCA_032533265	1627	1805	1891	1751	1751	1751	1752	1779	1753	1779	1619	1752	1651	1810	1749	1654	1766	1751	1752	1639	1840	1640	1655	1845	1862	1780	1779	1779	1619	1651	1810	1749	1858	1662	1661	14540	1779	1779	1779	1658	1663	1660	1661	1661	1923	1659	1659	1663	1662
GCA_032580435	1889	2024	2000	1934	1934	1934	1935	1955	1936	1955	1871	1927	1971	1828	1977	1941	1955	1934	1935	1953	1444	1951	1951	1931	1385	1956	1955	1955	1871	1971	1828	1977	1944	1918	1917	14542	1955	1955	1955	1933	1929	1935	1936	1936	2019	1934	1934	1938	1928
GCA_032600725	1913	1995	2022	1933	1933	1933	1934	1866	1935	1866	1917	1979	1961	1974	1985	1978	1798	1933	1934	1910	2001	1938	1958	1981	1996	1867	1866	1866	1917	1961	1974	1985	1994	1901	1900	14655	1866	1866	1866	1919	1911	1921	1922	1922	16	1920	1920	1924	1910
GCA_032755835	1566	1889	1906	1805	1805	1805	1806	1852	1807	1852	1574	1870	1610	1888	1812	1694	1825	1805	1806	1662	1924	1599	1635	1863	1965	1853	1852	1852	1574	1610	1888	1812	1876	1736	1735	14598	1852	1852	1852	1602	1617	1604	1605	1605	1932	1603	1603	1607	1616
GCA_033099025	1536	1855	1899	1766	1766	1766	1767	1838	1768	1838	1481	1869	1479	1833	1787	1712	1794	1766	1767	1625	1913	1602	1639	1861	1929	1839	1838	1838	1481	1479	1833	1787	1874	1763	1762	14579	1838	1838	1838	70	1	72	73	73	1904	71	71	75	0
GCA_033099065	1546	1854	1905	1764	1764	1764	1765	1832	1766	1832	1536	1869	1470	1837	1789	1708	1792	1764	1765	1617	1912	1599	1637	1867	1929	1833	1832	1832	1536	1470	1837	1789	1880	1763	1762	14583	1832	1832	1832	5	72	1	10	2	1914	0	0	10	71
GCA_033099085	1545	1853	1904	1763	1763	1763	1764	1831	1765	1831	1535	1868	1469	1836	1788	1707	1791	1763	1764	1616	1911	1598	1636	1866	1928	1832	1831	1831	1535	1469	1836	1788	1879	1762	1761	14582	1831	1831	1831	0	71	6	9	7	1913	5	5	9	70
GCA_033188135	1545	1853	1904	1763	1763	1763	1764	1831	1765	1831	1535	1868	1469	1836	1788	1707	1791	1763	1764	1616	1911	1598	1636	1866	1928	1832	1831	1831	1535	1469	1836	1788	1879	1762	1761	14582	1831	1831	1831	0	71	6	9	7	1913	5	5	9	70
GCA_033188175	1537	1856	1900	1767	1767	1767	1768	1839	1769	1839	1482	1870	1480	1834	1788	1713	1795	1767	1768	1626	1914	1603	1640	1862	1930	1840	1839	1839	1482	1480	1834	1788	1875	1764	1763	14580	1839	1839	1839	71	0	73	74	74	1905	72	72	76	1
GCA_033188215	1547	1855	1906	1765	1765	1765	1766	1833	1767	1833	1537	1870	1471	1838	1790	1709	1793	1765	1766	1618	1913	1600	1638	1868	1930	1834	1833	1833	1537	1471	1838	1790	1881	1764	1763	14584	1833	1833	1833	6	73	0	11	3	1915	1	1	11	72
GCA_033188235	1548	1856	1907	1766	1766	1766	1767	1834	1768	1834	1538	1871	1472	1839	1791	1710	1794	1766	1767	1619	1914	1601	1639	1869	1931	1835	1834	1834	1538	1472	1839	1791	1882	1765	1764	14584	1834	1834	1834	9	74	11	0	12	1916	10	10	14	73
GCA_033188255	1907	1989	2016	1927	1927	1927	1928	1860	1929	1860	1911	1973	1955	1968	1979	1972	1792	1927	1928	1904	1995	1932	1952	1975	1990	1861	1860	1860	1911	1955	1968	1979	1988	1895	1894	14649	1860	1860	1860	1913	1905	1915	1916	1916	0	1914	1914	1918	1904
GCA_033188275	1548	1856	1907	1766	1766	1766	1767	1834	1768	1834	1538	1871	1472	1839	1791	1710	1794	1766	1767	1619	1914	1601	1639	1869	1931	1835	1834	1834	1538	1472	1839	1791	1882	1765	1764	14585	1834	1834	1834	7	74	3	12	0	1916	2	2	12	73
GCA_033188375	1546	1854	1905	1764	1764	1764	1765	1832	1766	1832	1536	1869	1470	1837	1789	1708	1792	1764	1765	1617	1912	1599	1637	1867	1929	1833	1832	1832	1536	1470	1837	1789	1880	1763	1762	14583	1832	1832	1832	5	72	1	10	2	1914	0	0	10	71
GCA_033188405	1546	1854	1905	1764	1764	1764	1765	1832	1766	1832	1536	1869	1470	1837	1789	1708	1792	1764	1765	1617	1912	1599	1637	1867	1929	1833	1832	1832	1536	1470	1837	1789	1880	1763	1762	14583	1832	1832	1832	5	72	1	10	2	1914	0	0	10	71
GCA_033188435	1550	1858	1909	1768	1768	1768	1769	1836	1770	1836	1540	1873	1474	1841	1793	1712	1796	1768	1769	1621	1916	1603	1641	1871	1933	1837	1836	1836	1540	1474	1841	1793	1884	1767	1766	14587	1836	1836	1836	9	76	11	14	12	1918	10	10	0	75
GCA_033188455	1544	1852	1903	1762	1762	1762	1763	1830	1764	1830	1534	1867	1468	1835	1787	1706	1790	1762	1763	1615	1910	1597	1635	1865	1926	1831	1830	1830	1534	1468	1835	1787	1878	1761	1760	14582	1830	1830	1830	9	74	11	12	12	1912	10	10	14	73
GCA_033188575	1537	1856	1900	1767	1767	1767	1768	1839	1769	1839	1482	1870	1480	1834	1788	1713	1795	1767	1768	1626	1914	1603	1640	1862	1930	1840	1839	1839	1482	1480	1834	1788	1875	1764	1763	14580	1839	1839	1839	71	10	73	74	74	1905	72	72	76	9
GCA_033188735	1795	1875	1822	1856	1856	1856	1857	1652	1858	1652	1818	1843	1853	1857	1832	1814	11	1856	1857	1768	1935	1787	1819	1862	1897	1653	1652	1652	1818	1853	1857	1832	1875	1800	1799	14550	1652	1652	1652	1794	1798	1796	1797	1797	1793	1795	1795	1799	1797
GCA_033188765	1545	1853	1904	1763	1763	1763	1764	1831	1765	1831	1535	1868	1469	1836	1788	1707	1791	1763	1764	1616	1911	1598	1636	1866	1927	1832	1831	1831	1535	1469	1836	1788	1879	1762	1761	14583	1831	1831	1831	10	75	12	13	13	1913	11	11	15	74
GCA_033188795	1567	1873	1964	1849	1849	1849	1850	1820	1851	1820	1614	1923	1682	1852	1795	1707	1825	1849	1850	1673	1941	1675	1709	1851	1961	1821	1820	1820	1614	1682	1852	1795	1864	1777	1776	14583	1820	1820	1820	1628	1630	1630	1631	1631	1926	1629	1629	1633	1629
GCA_033188835	1566	1872	1963	1848	1848	1848	1849	1819	1850	1819	1613	1922	1681	1851	1794	1706	1824	1848	1849	1672	1940	1674	1708	1850	1960	1820	1819	1819	1613	1681	1851	1794	1863	1776	1775	14582	1819	1819	1819	1627	1629	1629	1630	1630	1925	1628	1628	1632	1628
GCA_033188855	1567	1873	1964	1849	1849	1849	1850	1820	1851	1820	1614	1923	1682	1852	1795	1707	1825	1849	1850	1673	1941	1675	1709	1851	1961	1821	1820	1820	1614	1682	1852	1795	1864	1777	1776	14583	1820	1820	1820	1628	1630	1630	1631	1631	1926	1629	1629	1633	1629
GCA_033189015	1574	1841	1922	1783	1783	1783	1784	1830	1785	1830	1517	1825	1616	1813	1769	1711	1804	1783	1784	1653	1876	1616	1658	1850	1888	1831	1830	1830	1517	1616	1813	1769	1863	1744	1743	14588	1830	1830	1830	1515	1518	1517	1518	1518	1931	1516	1516	1520	1517
GCA_033586675	1812	1901	1897	1792	1792	1792	1793	25	1794	25	1801	1852	1905	1906	1846	1810	1646	1792	1793	1755	1926	1844	1821	1954	1895	26	25	25	1801	1905	1906	1846	1967	1802	1801	14628	25	25	25	1826	1834	1828	1829	1829	1855	1827	1827	1831	1833
GCA_034306405	1798	1753	1943	1855	1855	1855	1856	1855	1857	1855	1810	1897	1861	1835	1752	1842	1829	1855	1856	1812	1927	1883	1848	1847	1937	1856	1855	1855	1810	1861	1835	1752	1860	1850	1849	14603	1855	1855	1855	1841	1839	1843	1844	1844	1941	1842	1842	1846	1838
GCA_034306465	1798	1753	1943	1855	1855	1855	1856	1855	1857	1855	1810	1897	1861	1835	1752	1842	1829	1855	1856	1812	1927	1883	1848	1847	1937	1856	1855	1855	1810	1861	1835	1752	1860	1850	1849	14603	1855	1855	1855	1841	1839	1843	1844	1844	1941	1842	1842	1846	1838
GCA_034806725	1697	1861	1937	1806	1806	1806	1807	1804	1808	1804	1595	1866	1721	1890	1828	776	1815	1806	1807	1616	1931	1644	1636	1854	1900	1805	1804	1804	1595	1721	1890	1828	1867	1727	1726	14577	1804	1804	1804	1672	1680	1674	1675	1675	1930	1673	1673	1677	1679
GCA_040342995	1688	1852	1928	1797	1797	1797	1798	1795	1799	1795	1586	1857	1712	1881	1819	767	1806	1797	1798	1607	1922	1635	1627	1845	1891	1796	1795	1795	1586	1712	1881	1819	1858	1718	1717	14568	1795	1795	1795	1663	1671	1665	1666	1666	1921	1664	1664	1668	1670
GCF_000786265	1980	2036	2014	1899	1899	1899	1900	1961	1901	1961	1939	1926	1979	1827	1967	1939	1936	1899	1900	1958	1464	1983	1978	1947	1458	1962	1961	1961	1939	1979	1827	1967	1960	1958	1957	14558	1961	1961	1961	1968	1977	1970	1971	1971	2032	1969	1969	1973	1976
GCF_000786275	1622	1826	1906	1779	1779	1779	1780	1824	1781	1824	1663	1869	1685	1794	1773	1688	1818	1779	1780	1658	1891	1675	1713	1799	1929	1825	1824	1824	1663	1685	1794	1773	1812	1780	1779	14602	1824	1824	1824	1619	1624	1621	1622	1622	1919	1620	1620	1624	1623
GCF_001022685	1859	1963	1967	1888	1888	1888	1889	1677	1890	1677	1859	1884	1929	1934	1899	1895	1742	1888	1889	1796	1987	1885	1894	1968	1977	1678	1677	1677	1859	1929	1934	1899	1981	1878	1877	14614	1677	1677	1677	1874	1876	1876	1877	1877	1948	1875	1875	1879	1875
GCF_001952715	1570	1893	1910	1809	1809	1809	1810	1856	1811	1856	1578	1874	1614	1892	1816	1698	1829	1809	1810	1666	1928	1603	1639	1867	1969	1857	1856	1856	1578	1614	1892	1816	1880	1740	1739	14603	1856	1856	1856	1606	1621	1608	1609	1609	1936	1607	1607	1611	1620
GCF_002073755	12018	12145	12083	12084	12084	12084	12085	12114	12086	12114	12028	12111	12061	12034	12096	12084	12044	12084	12085	12094	11985	12091	12053	12061	11991	12115	12114	12114	12028	12061	12034	12096	12068	12097	12096	13987	12114	12114	12114	12051	12051	12053	12054	12054	12138	12052	12052	12056	12050
GCF_002208845	1590	1853	1914	1820	1820	1820	1821	1857	1822	1857	1630	1908	1581	1849	1793	1681	1803	1820	1821	1659	1944	1565	1681	1899	1927	1858	1857	1857	1630	1581	1849	1793	1912	1781	1780	14573	1857	1857	1857	1472	1476	1474	1475	1475	1922	1473	1473	1477	1475
GCF_002239605	1884	1941	1975	1872	1872	1872	1873	1799	1874	1799	1878	1937	1909	1865	1901	1924	1795	1872	1873	1884	1930	1883	1837	1924	1908	1800	1799	1799	1878	1909	1865	1901	1937	1884	1883	14596	1799	1799	1799	1889	1893	1891	1892	1892	1826	1890	1890	1894	1892
GCF_002923765	1765	1834	1926	1820	1820	1820	1821	1815	1822	1815	1681	1839	1766	1892	1819	1717	1813	1820	1821	1700	1887	1728	1775	1847	1884	1816	1815	1815	1681	1766	1892	1819	1860	1669	1668	14615	1815	1815	1815	1753	1750	1755	1756	1756	1890	1754	1754	1758	1749
GCF_002939255	1660	1877	1946	1796	1796	1796	1797	1834	1798	1834	1581	1890	1733	1859	1816	1709	1826	1796	1797	1666	1945	1689	67	1901	1955	1835	1834	1834	1581	1733	1859	1816	1914	1795	1794	14575	1834	1834	1834	1644	1648	1646	1647	1647	1959	1645	1645	1649	1647
GCF_004331445	1750	1806	1894	1821	1821	1821	1822	1760	1823	1760	1728	1853	1796	1885	1759	1724	1762	1821	1822	1642	1908	1730	1739	1834	1917	1761	1760	1760	1728	1796	1885	1759	1847	1722	1721	14603	1760	1760	1760	1763	1757	1765	1766	1766	1916	1764	1764	1768	1756
GCF_004331535	1573	1896	1913	1812	1812	1812	1813	1859	1814	1859	1581	1877	1616	1895	1819	1700	1832	1812	1813	1669	1931	1605	1642	1869	1972	1860	1859	1859	1581	1616	1895	1819	1882	1743	1742	14606	1859	1859	1859	1609	1624	1611	1612	1612	1938	1610	1610	1614	1623
GCF_004331545	1765	1834	1926	1820	1820	1820	1821	1815	1822	1815	1681	1839	1766	1892	1819	1717	1813	1820	1821	1700	1887	1728	1775	1847	1884	1816	1815	1815	1681	1766	1892	1819	1860	1669	1668	14615	1815	1815	1815	1753	1750	1755	1756	1756	1890	1754	1754	1758	1749
GCF_004331575	1864	1898	1929	1861	1861	1861	1862	1586	1863	1586	1840	1924	1914	1912	1855	1891	1775	1861	1862	1805	1985	1917	1862	1977	1948	1587	1586	1586	1840	1914	1912	1855	1990	1853	1852	14580	1586	1586	1586	1880	1882	1882	1883	1883	1908	1881	1881	1885	1881
GCF_004331585	1893	1982	15	1891	1891	1891	1892	1895	1893	1895	1888	1943	1984	1918	1948	1987	1814	1891	1892	1878	1945	1950	1933	1945	1956	1896	1895	1895	1888	1984	1918	1948	1958	1916	1915	14613	1895	1895	1895	1897	1893	1899	1900	1900	2009	1898	1898	1902	1892
GCF_004331635	1778	1853	1790	1796	1796	1796	1797	1575	1798	1575	1755	1842	1842	1844	1830	1805	1670	1796	1797	1740	1894	1810	1819	1841	1888	1576	1575	1575	1755	1842	1844	1830	1854	1799	1798	14554	1575	1575	1575	1750	1759	1752	1753	1753	1834	1751	1751	1755	1758
GCF_008364635	1766	1840	1807	1796	1796	1796	1797	1547	1798	1547	1761	1829	1816	1855	1812	1811	1676	1796	1797	1753	1908	1804	1792	1864	1910	1548	1547	1547	1761	1816	1855	1812	1877	1790	1789	14566	1547	1547	1547	1746	1751	1748	1749	1749	1817	1747	1747	1751	1750
GCF_008364705	1652	1857	1941	1783	1783	1783	1784	1814	1785	1814	1579	1844	1712	1851	1807	751	1781	1783	1784	1589	1901	1617	1629	1843	1869	1815	1814	1814	1579	1712	1851	1807	1856	1716	1715	14546	1814	1814	1814	1662	1663	1664	1665	1665	1917	1663	1663	1667	1662
GCF_009647535	1672	1843	1900	1806	1806	1806	1807	1828	1808	1828	1614	1879	1677	1818	1767	1682	1779	1806	1807	1649	1912	1683	1679	1832	1926	1829	1828	1828	1614	1677	1818	1767	1845	1754	1753	14536	1828	1828	1828	1634	1652	1636	1637	1637	1951	1635	1635	1639	1651
GCF_009648935	1948	1990	1992	1874	1874	1874	1875	1944	1876	1944	1904	1895	1982	1828	1958	1921	1930	1874	1875	1922	1482	1940	1942	1899	1469	1945	1944	1944	1904	1982	1828	1958	1912	1952	1951	14545	1944	1944	1944	1912	1918	1914	1915	1915	1964	1913	1913	1917	1917
GCF_009939625	1930	2046	2070	1912	1912	1912	1913	1967	1914	1967	1929	2012	1988	1935	2007	1961	1936	1912	1913	1951	2031	1948	1969	2000	2051	1968	1967	1967	1929	1988	1935	2007	2013	2009	2010	14582	1967	1967	1967	1948	1950	1950	1951	1951	2052	1949	1949	1953	1949
GCF_012952645	1668	1868	1918	1821	1821	1821	1822	1789	1823	1789	1663	1858	1745	1827	1812	1746	1807	1821	1822	1587	1921	1697	1681	1836	1880	1790	1789	1789	1663	1745	1827	1812	1849	1702	1701	14523	1789	1789	1789	1708	1708	1710	1711	1711	1904	1709	1709	1713	1707
GCF_013266895	1639	1858	1926	1774	1774	1774	1775	1812	1776	1812	1560	1868	1714	1840	1798	1688	1804	1774	1775	1647	1923	1668	46	1880	1935	1813	1812	1812	1560	1714	1840	1798	1893	1774	1773	14557	1812	1812	1812	1620	1624	1622	1623	1623	1938	1621	1621	1625	1623
GCF_014230105	1674	1874	1880	1731	1731	1731	1732	1792	1733	1792	1679	1848	1722	1793	1785	1702	1815	1731	1732	1692	1885	1653	1664	1859	1896	1793	1792	1792	1679	1722	1793	1785	1872	1709	1708	14581	1792	1792	1792	1665	1670	1667	1668	1668	1955	1666	1666	1670	1669
GCF_014230155	1674	1874	1880	1731	1731	1731	1732	1792	1733	1792	1679	1848	1722	1793	1785	1702	1815	1731	1732	1692	1885	1653	1664	1859	1896	1793	1792	1792	1679	1722	1793	1785	1872	1709	1708	14581	1792	1792	1792	1665	1670	1667	1668	1668	1955	1666	1666	1670	1669
GCF_014230185	1674	1874	1880	1731	1731	1731	1732	1792	1733	1792	1679	1848	1722	1793	1785	1702	1815	1731	1732	1692	1885	1653	1664	1859	1896	1793	1792	1792	1679	1722	1793	1785	1872	1709	1708	14581	1792	1792	1792	1665	1670	1667	1668	1668	1955	1666	1666	1670	1669
GCF_014712635	1591	1847	1927	1786	1786	1786	1787	1786	1788	1786	1564	1898	1600	1795	1795	1680	1809	1786	1787	1630	1920	1599	1699	1825	1901	1787	1786	1786	1564	1600	1795	1795	1838	1749	1748	14603	1786	1786	1786	1535	1539	1537	1536	1538	1894	1536	1536	1540	1538
GCF_014855735	1764	1903	1881	660	660	660	661	1803	662	1803	1786	1749	1851	1817	1864	1793	1826	660	661	1740	1854	1777	1762	1829	1856	1804	1803	1803	1786	1851	1817	1864	1842	1814	1813	14581	1803	1803	1803	1758	1758	1760	1761	1761	1919	1759	1759	1763	1757
GCF_015730635	1597	1853	1933	1792	1792	1792	1793	1792	1794	1792	1570	1902	1606	1801	1801	1686	1815	1792	1793	1636	1926	1605	1705	1831	1907	1793	1792	1792	1570	1606	1801	1801	1844	1755	1754	14605	1792	1792	1792	1541	1545	1543	1542	1544	1900	1542	1542	1546	1544
GCF_016501295	1654	1876	1923	1813	1813	1813	1814	1822	1815	1822	1553	1855	1690	1848	1850	1733	1822	1813	1814	1666	1941	1583	1704	1860	1943	1823	1822	1822	1553	1690	1848	1850	1873	1724	1723	14546	1822	1822	1822	1625	1622	1627	1628	1628	1933	1626	1626	1630	1621
GCF_016501405	1908	1998	2002	1931	1931	1931	1932	1942	1933	1942	1909	1954	1983	1848	1941	1934	1948	1931	1932	1939	1474	1963	1962	1936	1452	1943	1942	1942	1909	1983	1848	1941	1949	1990	1989	14502	1942	1942	1942	1928	1933	1930	1931	1931	2008	1929	1929	1933	1932
GCF_016501525	12097	12225	12167	12166	12166	12166	12167	12195	12168	12195	12109	12182	12142	12116	12168	12164	12118	12166	12167	12177	12077	12162	12126	12151	12072	12196	12195	12195	12109	12142	12116	12168	12158	12174	12173	14062	12195	12195	12195	12127	12127	12129	12130	12130	12229	12128	12128	12132	12126
GCF_016501755	1796	1900	1947	1854	1854	1854	1855	1886	1856	1886	1844	1890	1890	1840	1865	1859	1886	1854	1855	1812	1878	1868	1854	1826	1914	1887	1886	1886	1844	1890	1840	1865	1839	1833	1832	14573	1886	1886	1886	1840	1838	1842	1843	1843	1965	1841	1841	1845	1837
GCF_016501785	12097	12225	12167	12166	12166	12166	12167	12195	12168	12195	12109	12182	12142	12116	12168	12164	12118	12166	12167	12177	12077	12162	12126	12151	12072	12196	12195	12195	12109	12142	12116	12168	12158	12174	12173	14062	12195	12195	12195	12127	12127	12129	12130	12130	12229	12128	12128	12132	12126
GCF_016501885	12097	12225	12167	12166	12166	12166	12167	12195	12168	12195	12109	12182	12142	12116	12168	12164	12118	12166	12167	12177	12077	12162	12126	12151	12072	12196	12195	12195	12109	12142	12116	12168	12158	12174	12173	14062	12195	12195	12195	12127	12127	12129	12130	12130	12229	12128	12128	12132	12126
GCF_016501905	12097	12225	12167	12166	12166	12166	12167	12195	12168	12195	12109	12182	12142	12116	12168	12164	12118	12166	12167	12177	12077	12162	12126	12151	12072	12196	12195	12195	12109	12142	12116	12168	12158	12174	12173	14062	12195	12195	12195	12127	12127	12129	12130	12130	12229	12128	12128	12132	12126
GCF_016502055	1759	1833	1922	1842	1842	1842	1843	1806	1844	1806	1706	1873	1787	1858	1830	1745	1798	1842	1843	1707	1910	1718	1789	1850	1916	1807	1806	1806	1706	1787	1858	1830	1863	9	14	14621	1806	1806	1806	1761	1763	1763	1764	1764	1894	1762	1762	1766	1762
GCF_016502085	1644	1842	1935	1767	1767	1767	1768	1830	1769	1830	1612	1876	1699	1862	1810	1011	1793	1767	1768	1612	1921	1639	1648	1852	1899	1831	1830	1830	1612	1699	1862	1810	1865	1693	1692	14518	1830	1830	1830	1623	1625	1625	1626	1626	1931	1624	1624	1628	1624
GCF_016502105	1818	1922	1910	1871	1871	1871	1872	1659	1873	1659	1839	1869	1897	1889	1857	1900	1717	1871	1872	1824	1908	1880	1873	1929	1930	1660	1659	1659	1839	1897	1889	1857	1942	1849	1848	14587	1659	1659	1659	1841	1853	1843	1844	1844	1871	1842	1842	1846	1852
GCF_016503115	1578	1878	1873	1787	1787	1787	1788	1854	1789	1854	1563	1854	1621	1857	1797	1688	1814	1787	1788	1655	1903	1622	1620	1835	1939	1855	1854	1854	1563	1621	1857	1797	1848	1717	1716	14571	1854	1854	1854	1587	1602	1589	1590	1590	1913	1588	1588	1592	1601
GCF_016503635	1836	1906	1964	1826	1826	1826	1827	1864	1828	1864	1839	1879	1882	1835	1906	1849	1896	1826	1827	1811	1918	1799	1843	1815	1983	1865	1864	1864	1839	1882	1835	1906	1828	1832	1831	14607	1864	1864	1864	1833	1833	1835	1836	1836	1993	1834	1834	1838	1832
GCF_016504105	1971	2028	1975	1891	1891	1891	1892	2016	1893	2016	1926	1950	1973	1840	1992	1965	1947	1891	1892	1982	1518	1987	1977	1965	1473	2017	2016	2016	1926	1973	1840	1992	1978	1975	1974	14518	2016	2016	2016	1962	1959	1964	1965	1965	2025	1963	1963	1967	1958
GCF_016504515	1827	1885	1883	1753	1753	1753	1754	1861	1755	1861	1842	1848	1890	1763	1839	1856	1824	1753	1754	1831	1822	1848	1828	1809	1831	1862	1861	1861	1842	1890	1763	1839	1822	1854	1853	14607	1861	1861	1861	1845	1841	1847	1848	1848	1955	1846	1846	1850	1840
GCF_016504605	6191	6372	6290	6221	6221	6221	6222	6348	6223	6348	6213	6250	6258	6217	6293	6267	6237	6221	6222	6261	6211	6273	6249	6295	6201	6349	6348	6348	6213	6258	6217	6293	6308	6255	6254	15805	6348	6348	6348	6205	6215	6207	6208	6208	6323	6206	6206	6210	6214
GCF_016504885	1734	1846	1911	1804	1804	1804	1805	1791	1806	1791	1749	1858	1808	1867	1835	1771	1761	1804	1805	1655	1901	1755	1775	1851	1908	1792	1791	1791	1749	1808	1867	1835	1864	1753	1752	14574	1791	1791	1791	1736	1743	1738	1739	1739	1903	1737	1737	1741	1742
GCF_016505395	1909	1966	1995	1888	1888	1888	1889	1986	1890	1986	1911	1911	1972	1806	1919	1915	1925	1888	1889	1906	1530	1943	1923	1934	1500	1987	1986	1986	1911	1972	1806	1919	1947	1917	1916	14567	1986	1986	1986	1907	1908	1909	1910	1910	1991	1908	1908	1912	1907
GCF_016505445	1668	1868	1918	1821	1821	1821	1822	1789	1823	1789	1663	1858	1745	1827	1812	1746	1807	1821	1822	1587	1921	1697	1681	1836	1880	1790	1789	1789	1663	1745	1827	1812	1849	1702	1701	14523	1789	1789	1789	1708	1708	1710	1711	1711	1904	1709	1709	1713	1707
GCF_016505465	1590	1853	1914	1820	1820	1820	1821	1857	1822	1857	1630	1908	1581	1849	1793	1681	1803	1820	1821	1659	1944	1565	1681	1899	1927	1858	1857	1857	1630	1581	1849	1793	1912	1781	1780	14573	1857	1857	1857	1472	1476	1474	1475	1475	1922	1473	1473	1477	1475
GCF_016505625	1932	2036	2024	1906	1906	1906	1907	1974	1908	1974	1946	1900	1979	1837	1950	1948	1967	1906	1907	1990	1504	1987	1988	1959	1480	1975	1974	1974	1946	1979	1837	1950	1972	1966	1965	14487	1974	1974	1974	1931	1926	1933	1934	1934	2003	1932	1932	1936	1925
GCF_016507955	1909	1966	1995	1888	1888	1888	1889	1986	1890	1986	1911	1911	1972	1806	1919	1915	1925	1888	1889	1906	1530	1943	1923	1934	1500	1987	1986	1986	1911	1972	1806	1919	1947	1917	1916	14567	1986	1986	1986	1907	1908	1909	1910	1910	1991	1908	1908	1912	1907
GCF_016859695	1900	1970	1942	1889	1889	1889	1890	1890	1891	1890	1893	1924	1951	1944	1924	1938	1827	1889	1890	1897	1972	1897	1907	1926	1971	1891	1890	1890	1893	1951	1944	1924	1939	1892	1891	14625	1890	1890	1890	1887	1885	1889	1890	1890	1885	1888	1888	1892	1884
GCF_016859715	1899	1969	1941	1888	1888	1888	1889	1889	1890	1889	1892	1923	1950	1943	1923	1937	1826	1888	1889	1896	1971	1896	1906	1925	1970	1890	1889	1889	1892	1950	1943	1923	1938	1891	1890	14624	1889	1889	1889	1886	1884	1888	1889	1889	1884	1887	1887	1891	1883
GCF_017151475	1728	1840	1909	1797	1797	1797	1798	1793	1799	1793	1744	1848	1796	1861	1825	1763	1763	1797	1798	1640	1887	1756	1755	1841	1890	1794	1793	1793	1744	1796	1861	1825	1854	1735	1734	14564	1793	1793	1793	1721	1728	1723	1724	1724	1897	1722	1722	1726	1727
GCF_017151495	1728	1840	1909	1797	1797	1797	1798	1793	1799	1793	1744	1848	1796	1861	1825	1763	1763	1797	1798	1640	1887	1756	1755	1841	1890	1794	1793	1793	1744	1796	1861	1825	1854	1735	1734	14564	1793	1793	1793	1721	1728	1723	1724	1724	1897	1722	1722	1726	1727
GCF_017151515	1728	1840	1909	1797	1797	1797	1798	1793	1799	1793	1744	1848	1796	1861	1825	1763	1763	1797	1798	1640	1887	1756	1755	1841	1890	1794	1793	1793	1744	1796	1861	1825	1854	1735	1734	14564	1793	1793	1793	1721	1728	1723	1724	1724	1897	1722	1722	1726	1727
GCF_017151535	1728	1840	1909	1797	1797	1797	1798	1793	1799	1793	1744	1848	1796	1861	1825	1763	1763	1797	1798	1640	1887	1756	1755	1841	1890	1794	1793	1793	1744	1796	1861	1825	1854	1735	1734	14564	1793	1793	1793	1721	1728	1723	1724	1724	1897	1722	1722	1726	1727
GCF_017151545	1728	1840	1909	1797	1797	1797	1798	1793	1799	1793	1744	1848	1796	1861	1825	1763	1763	1797	1798	1640	1887	1756	1755	1841	1890	1794	1793	1793	1744	1796	1861	1825	1854	1735	1734	14564	1793	1793	1793	1721	1728	1723	1724	1724	1897	1722	1722	1726	1727
GCF_017151575	1728	1840	1909	1797	1797	1797	1798	1793	1799	1793	1744	1848	1796	1861	1825	1763	1763	1797	1798	1640	1887	1756	1755	1841	1890	1794	1793	1793	1744	1796	1861	1825	1854	1735	1734	14564	1793	1793	1793	1721	1728	1723	1724	1724	1897	1722	1722	1726	1727
GCF_018138525	1613	1872	1919	1763	1763	1763	1764	1802	1765	1802	1570	1857	1651	1822	1798	1697	1786	1763	1764	1649	1926	1619	760	1865	1944	1803	1802	1802	1570	1651	1822	1798	1878	1768	1767	14515	1802	1802	1802	1596	1612	1598	1599	1599	1954	1597	1597	1601	1611
GCF_018420675	1842	1898	1891	1833	1833	1833	1834	1671	1835	1671	1808	1869	1881	1875	1849	1810	1700	1833	1834	1770	1936	1830	1837	1915	1931	1672	1671	1671	1808	1881	1875	1849	1928	1806	1805	14597	1671	1671	1671	1825	1825	1827	1828	1828	1889	1826	1826	1830	1824
GCF_018422725	1557	1863	1954	1841	1841	1841	1842	1810	1843	1810	1604	1913	1672	1842	1785	1697	1815	1841	1842	1663	1931	1665	1699	1841	1951	1811	1810	1810	1604	1672	1842	1785	1854	1767	1766	14571	1810	1810	1810	1618	1620	1620	1621	1621	1916	1619	1619	1623	1619
GCF_018449455	1767	1909	1878	671	671	671	672	1810	673	1810	1785	1754	1850	1820	1869	1794	1829	671	672	1741	1859	1756	1767	1832	1861	1811	1810	1810	1785	1850	1820	1869	1845	1815	1814	14585	1810	1810	1810	1760	1757	1762	1763	1763	1916	1761	1761	1765	1756
GCF_019502645	1817	1893	1858	1832	1832	1832	1833	1662	1834	1662	1784	1890	1898	1855	1849	1845	1734	1832	1833	1781	1935	1854	1812	1936	1921	1663	1662	1662	1784	1898	1855	1849	1949	1821	1820	14628	1662	1662	1662	1855	1859	1857	1858	1858	1874	1856	1856	1860	1858
GCF_019659885	1557	1863	1954	1841	1841	1841	1842	1810	1843	1810	1604	1913	1672	1842	1785	1697	1815	1841	1842	1663	1931	1665	1699	1841	1951	1811	1810	1810	1604	1672	1842	1785	1854	1767	1766	14572	1810	1810	1810	1618	1620	1620	1621	1621	1916	1619	1619	1623	1619
GCF_020034515	1839	1899	1951	1854	1854	1854	1855	1958	1856	1958	1787	1899	1899	1840	1830	1879	1858	1854	1855	1815	1909	1827	1893	15	1958	1959	1958	1958	1787	1899	1840	1830	28	1850	1849	14602	1958	1958	1958	1865	1861	1867	1868	1868	1974	1866	1866	1870	1860
GCF_021229175	1613	1834	1905	1798	1798	1798	1799	1854	1800	1854	1639	1860	1651	1856	1807	1739	1838	1798	1799	1701	1889	1611	1704	1849	1900	1855	1854	1854	1639	1651	1856	1807	1862	1733	1732	14557	1854	1854	1854	1581	1594	1583	1584	1584	1895	1582	1582	1586	1593
GCF_021503935	1885	1988	1995	1909	1909	1909	1910	1953	1911	1953	1875	1907	1923	1822	1937	1923	1938	1909	1910	1892	1537	1950	1926	1935	1485	1954	1953	1953	1875	1923	1822	1937	1948	1926	1925	14548	1953	1953	1953	1912	1914	1914	1915	1915	2037	1913	1913	1917	1913
GCF_023096285	1479	1850	1941	1818	1818	1818	1819	1862	1820	1862	1569	1892	1623	1818	1804	1689	1759	1818	1819	1628	1899	1574	1622	1808	1900	1863	1862	1862	1569	1623	1818	1804	1821	1771	1770	14570	1862	1862	1862	1535	1544	1537	1538	1538	1883	1536	1536	1540	1543
GCF_026626145	6080	6246	6165	6110	6110	6110	6111	6221	6112	6221	6092	6142	6148	6104	6172	6152	6108	6110	6111	6130	6096	6155	6144	6169	6089	6222	6221	6221	6092	6148	6104	6172	6182	6151	6150	15728	6221	6221	6221	6099	6105	6101	6102	6102	6193	6100	6100	6104	6104
GCF_026798075	1893	1950	1984	1881	1881	1881	1882	1808	1883	1808	1887	1946	1918	1872	1910	1933	1804	1881	1882	1893	1939	1892	1846	1933	1917	1809	1808	1808	1887	1918	1872	1910	1946	1893	1892	14601	1808	1808	1808	1898	1902	1900	1901	1901	1835	1899	1899	1903	1901
GCF_027274545	1561	1832	1900	1805	1805	1805	1806	1810	1807	1810	75	1857	1584	1836	1770	1691	1821	1805	1806	1688	1892	1668	1581	1793	1889	1811	1810	1810	75	1584	1836	1770	1806	1712	1711	14535	1810	1810	1810	1540	1487	1542	1543	1543	1914	1541	1541	1545	1486
GCF_029001825	1661	1858	1903	1818	1818	1818	1819	1790	1820	1790	1656	1843	1747	1819	1810	1736	1790	1818	1819	1602	1907	1700	1669	1837	1868	1791	1790	1790	1656	1747	1819	1810	1850	1690	1689	14511	1790	1790	1790	1699	1699	1701	1702	1702	1900	1700	1700	1704	1698
GCF_029084985	1610	1794	1898	1744	1744	1744	1745	1774	1746	1774	1597	1749	1642	1795	1746	1659	1746	1744	1745	1642	1837	1643	1644	1832	1851	1775	1774	1774	1597	1642	1795	1746	1845	1653	1652	14538	1774	1774	1774	1657	1662	1659	1660	1660	1918	1658	1658	1662	1661
GCF_029103905	1873	1933	1891	1803	1803	1803	1804	1866	1805	1866	1836	1715	1910	1864	1880	1882	1834	1803	1804	1844	1909	1881	1877	1854	1874	1867	1866	1866	1836	1910	1864	1880	1867	1883	1882	14589	1866	1866	1866	1862	1860	1864	1865	1865	1958	1863	1863	1867	1859
GCF_029104145	1755	1894	1872	651	651	651	652	1796	653	1796	1777	1740	1842	1808	1855	1784	1817	651	652	1733	1845	1768	1751	1820	1847	1797	1796	1796	1777	1842	1808	1855	1833	1805	1804	14572	1796	1796	1796	1749	1749	1751	1752	1752	1910	1750	1750	1754	1748
GCF_029634665	1683	1883	1889	1740	1740	1740	1741	1801	1742	1801	1688	1857	1731	1802	1794	1711	1824	1740	1741	1701	1894	1662	1673	1868	1905	1802	1801	1801	1688	1731	1802	1794	1881	1718	1717	14590	1801	1801	1801	1674	1679	1676	1677	1677	1964	1675	1675	1679	1678
GCF_029715665	1825	1858	1891	1823	1823	1823	1824	1646	1825	1646	1785	1846	1872	1866	1820	1761	1704	1823	1824	1766	1916	1827	1834	1896	1903	1647	1646	1646	1785	1872	1866	1820	1909	1812	1811	14545	1646	1646	1646	1780	1784	1782	1783	1783	1878	1781	1781	1785	1783
GCF_029716315	1893	2012	2003	1916	1916	1916	1917	1973	1918	1973	1876	1913	1955	1875	1951	1911	1975	1916	1917	1952	1498	1956	1936	1929	1466	1974	1973	1973	1876	1955	1875	1951	1942	1956	1955	14525	1973	1973	1973	1931	1929	1933	1934	1934	2018	1932	1932	1936	1928
GCF_029716485	1536	1848	1891	1754	1754	1754	1755	1824	1756	1824	1523	1853	1474	1827	1785	1698	1786	1754	1755	1609	1903	1595	1621	1849	1923	1825	1824	1824	1523	1474	1827	1785	1862	1751	1750	14577	1824	1824	1824	75	96	77	78	78	1906	76	76	80	95
GCF_029716845	1572	1838	1919	1780	1780	1780	1781	1827	1782	1827	1514	1822	1613	1810	1766	1708	1802	1780	1781	1650	1873	1614	1656	1847	1885	1828	1827	1827	1514	1613	1810	1766	1860	1741	1740	14586	1827	1827	1827	1513	1516	1515	1516	1516	1928	1514	1514	1518	1515
GCF_029717445	1945	1994	1989	1875	1875	1875	1876	1958	1877	1958	1905	1899	1979	1827	1949	1926	1925	1875	1876	1924	1481	1939	1941	1894	1464	1959	1958	1958	1905	1979	1827	1949	1907	1957	1956	14555	1958	1958	1958	1917	1923	1919	1920	1920	1969	1918	1918	1922	1922
GCF_029717465	1640	1828	1944	1836	1836	1836	1837	1859	1838	1859	1640	1913	1721	1854	1756	1705	1832	1836	1837	1667	1917	1712	1696	1878	1908	1860	1859	1859	1640	1721	1854	1756	1891	1735	1734	14583	1859	1859	1859	1698	1698	1700	1701	1701	1938	1699	1699	1703	1697
GCF_029717665	1727	1909	1912	1853	1853	1853	1854	1840	1855	1840	1717	1890	1798	1877	1878	1713	1806	1853	1854	1717	1937	1701	1770	1878	1939	1841	1840	1840	1717	1798	1877	1878	1891	1754	1753	14624	1840	1840	1840	1709	1714	1711	1712	1712	1947	1710	1710	1714	1713
GCF_029717885	1667	1867	1917	1820	1820	1820	1821	1788	1822	1788	1662	1857	1744	1826	1811	1745	1806	1820	1821	1586	1920	1696	1680	1835	1879	1789	1788	1788	1662	1744	1826	1811	1848	1701	1700	14522	1788	1788	1788	1707	1707	1709	1710	1710	1903	1708	1708	1712	1706
GCF_029717925	1890	1993	2000	1914	1914	1914	1915	1959	1916	1959	1878	1912	1928	1827	1942	1928	1943	1914	1915	1897	1542	1955	1931	1940	1490	1960	1959	1959	1878	1928	1827	1942	1953	1931	1930	14550	1959	1959	1959	1917	1919	1919	1920	1920	2042	1918	1918	1922	1918
GCF_029717945	1918	1989	1979	1894	1894	1894	1895	1947	1896	1947	1912	1932	1979	1837	1947	1936	1912	1894	1895	1933	1403	1957	1973	1978	628	1948	1947	1947	1912	1979	1837	1947	1991	1952	1951	14481	1947	1947	1947	1939	1943	1941	1942	1942	2015	1940	1940	1944	1942
GCF_029718275	1589	1845	1925	1784	1784	1784	1785	1784	1786	1784	1562	1896	1598	1793	1793	1678	1807	1784	1785	1628	1918	1597	1697	1823	1899	1785	1784	1784	1562	1598	1793	1793	1836	1747	1746	14601	1784	1784	1784	1533	1537	1535	1534	1536	1892	1534	1534	1538	1536
GCF_029718295	1772	1846	1813	1802	1802	1802	1803	1553	1804	1553	1767	1835	1822	1861	1818	1817	1682	1802	1803	1759	1914	1810	1798	1870	1916	1554	1553	1553	1767	1822	1861	1818	1883	1796	1795	14572	1553	1553	1553	1752	1757	1754	1755	1755	1823	1753	1753	1757	1756
GCF_029718425	1627	1807	1884	1739	1739	1739	1740	1785	1741	1785	1589	1847	1604	1821	1763	1646	1817	1739	1740	1638	1883	1616	1636	1847	1868	1786	1785	1785	1589	1604	1821	1763	1860	1693	1692	14569	1785	1785	1785	1628	1634	1630	1631	1631	1911	1629	1629	1633	1633
GCF_029718465	1627	1807	1884	1739	1739	1739	1740	1785	1741	1785	1589	1847	1604	1821	1763	1646	1817	1739	1740	1638	1883	1616	1636	1847	1868	1786	1785	1785	1589	1604	1821	1763	1860	1693	1692	14569	1785	1785	1785	1628	1634	1630	1631	1631	1911	1629	1629	1633	1633
GCF_029718585	1590	1853	1914	1820	1820	1820	1821	1857	1822	1857	1630	1908	1581	1849	1793	1681	1803	1820	1821	1659	1944	1565	1681	1899	1927	1858	1857	1857	1630	1581	1849	1793	1912	1781	1780	14571	1857	1857	1857	1472	1476	1474	1475	1475	1922	1473	1473	1477	1475
GCF_029719125	1601	1881	1914	1818	1818	1818	1819	1825	1820	1825	1596	1888	1599	1854	1825	1718	1805	1818	1819	1687	1926	1609	1723	1854	1928	1826	1825	1825	1596	1599	1854	1825	1867	1800	1799	14598	1825	1825	1825	1534	1536	1536	1537	1537	1919	1535	1535	1539	1535
GCF_029719805	1590	1886	1914	1820	1820	1820	1821	1830	1822	1830	1513	1866	1574	1825	1829	1710	1783	1820	1821	1679	1883	1622	1710	1846	1895	1831	1830	1830	1513	1574	1825	1829	1859	1737	1736	14555	1830	1830	1830	1570	1562	1572	1573	1573	1948	1571	1571	1575	1561
GCF_030131705	689	1801	1867	1750	1750	1750	1751	1738	1752	1738	1475	1804	1551	1766	1728	1648	1735	1750	1751	1628	1833	1561	1615	1794	1862	1739	1738	1738	1475	1551	1766	1728	1807	1709	1708	14541	1738	1738	1738	1472	1472	1474	1475	1475	1865	1473	1473	1477	1471
GCF_030163615	1715	1845	1900	1756	1756	1756	1757	1776	1758	1776	1725	1792	1778	1844	1789	1747	1760	1756	1757	1651	1919	1738	1764	1819	1876	1777	1776	1776	1725	1778	1844	1789	1832	1729	1728	14624	1776	1776	1776	1726	1722	1728	1729	1729	1924	1727	1727	1731	1721
GCF_030166475	1561	1862	1888	1815	1815	1815	1816	1815	1817	1815	1519	1864	1596	1857	1791	1680	1813	1815	1816	1609	1924	1603	1641	1839	1942	1816	1815	1815	1519	1596	1857	1791	1852	1746	1746	14564	1815	1815	1815	1476	1531	1478	1479	1479	1906	1477	1477	1481	1530
GCF_030283285	1605	1864	1911	1755	1755	1755	1756	1794	1757	1794	1562	1850	1643	1814	1790	1689	1778	1755	1756	1641	1918	1611	752	1857	1936	1795	1794	1794	1562	1643	1814	1790	1870	1759	1758	14507	1794	1794	1794	1588	1604	1590	1591	1591	1946	1589	1589	1593	1603
GCF_030283405	1605	1864	1911	1755	1755	1755	1756	1794	1757	1794	1562	1850	1643	1814	1790	1689	1778	1755	1756	1641	1918	1611	752	1857	1936	1795	1794	1794	1562	1643	1814	1790	1870	1759	1758	14507	1794	1794	1794	1588	1604	1590	1591	1591	1946	1589	1589	1593	1603
GCF_030294465	1879	1936	1970	1867	1867	1867	1868	1794	1869	1794	1873	1932	1904	1860	1896	1919	1790	1867	1868	1879	1925	1878	1832	1919	1903	1795	1794	1794	1873	1904	1860	1896	1932	1879	1878	14591	1794	1794	1794	1884	1888	1886	1887	1887	1821	1885	1885	1889	1887
GCF_030357945	1714	1852	1903	1795	1795	1795	1796	1754	1797	1754	1743	1856	1762	1842	1820	1737	1753	1795	1796	1654	1870	1758	1736	1814	1907	1755	1754	1754	1743	1762	1842	1820	1827	1623	1622	14587	1754	1754	1754	1776	1770	1778	1779	1779	1917	1777	1777	1781	1769
GCF_032193595	1734	1846	1915	1803	1803	1803	1804	1799	1805	1799	1750	1854	1802	1867	1831	1769	1769	1803	1804	1646	1893	1762	1761	1847	1896	1800	1799	1799	1750	1802	1867	1831	1860	1741	1740	14569	1799	1799	1799	1727	1734	1729	1730	1730	1903	1728	1728	1732	1733
GCF_032193615	1835	1895	1947	1850	1850	1850	1851	1954	1852	1954	1783	1895	1895	1836	1826	1875	1854	1850	1851	1811	1905	1823	1889	11	1954	1955	1954	1954	1783	1895	1836	1826	24	1846	1845	14599	1954	1954	1954	1861	1857	1863	1864	1864	1970	1862	1862	1866	1856
GCF_032193635	1700	1864	1941	1809	1809	1809	1810	1807	1811	1807	1598	1869	1724	1891	1831	779	1818	1809	1810	1618	1932	1645	1637	1857	1902	1808	1807	1807	1598	1724	1891	1831	1870	1728	1727	14579	1807	1807	1807	1673	1681	1675	1676	1676	1932	1674	1674	1678	1680
GCF_032738975	1821	1897	1862	1836	1836	1836	1837	1666	1838	1666	1788	1894	1902	1859	1853	1849	1738	1836	1837	1785	1939	1858	1816	1939	1925	1667	1666	1666	1788	1902	1859	1853	1952	1825	1824	14632	1666	1666	1666	1859	1863	1861	1862	1862	1878	1860	1860	1864	1862
GCF_033341815	1795	1875	1822	1856	1856	1856	1857	1652	1858	1652	1818	1843	1853	1857	1832	1814	11	1856	1857	1768	1935	1787	1819	1862	1897	1653	1652	1652	1818	1853	1857	1832	1875	1800	1799	14550	1652	1652	1652	1794	1798	1796	1797	1797	1793	1795	1795	1799	1797
GCF_033341825	1794	1874	1821	1855	1855	1855	1856	1651	1857	1651	1817	1842	1852	1856	1831	1813	10	1855	1856	1767	1934	1786	1818	1861	1896	1652	1651	1651	1817	1852	1856	1831	1874	1799	1798	14549	1651	1651	1651	1793	1797	1795	1796	1796	1792	1794	1794	1798	1796
GCF_033341855	1794	1874	1821	1855	1855	1855	1856	1651	1857	1651	1817	1842	1852	1856	1831	1813	10	1855	1856	1767	1934	1786	1818	1861	1896	1652	1651	1651	1817	1852	1856	1831	1874	1799	1798	14549	1651	1651	1651	1793	1797	1795	1796	1796	1792	1794	1794	1798	1796
GCF_035020285	1821	1897	1862	1836	1836	1836	1837	1666	1838	1666	1788	1894	1902	1859	1853	1849	1738	1836	1837	1785	1939	1858	1816	1939	1925	1667	1666	1666	1788	1902	1859	1853	1952	1825	1824	14632	1666	1666	1666	1859	1863	1861	1862	1862	1878	1860	1860	1864	1862
GCF_035024665	1589	1854	1915	1820	1820	1820	1821	1858	1822	1858	1631	1909	1582	1850	1794	1682	1804	1820	1821	1660	1945	1566	1682	1900	1928	1859	1858	1858	1631	1582	1850	1794	1913	1782	1781	14572	1858	1858	1858	1473	1477	1475	1476	1476	1923	1474	1474	1478	1476
GCF_035024725	1734	1846	1915	1803	1803	1803	1804	1799	1805	1799	1750	1854	1802	1867	1831	1769	1769	1803	1804	1646	1893	1762	1761	1847	1896	1800	1799	1799	1750	1802	1867	1831	1860	1741	1740	14570	1799	1799	1799	1727	1734	1729	1730	1730	1903	1728	1728	1732	1733
GCF_035024765	1818	1907	1903	1798	1798	1798	1799	27	1800	27	1807	1858	1911	1912	1852	1816	1652	1798	1799	1761	1932	1850	1827	1960	1901	28	27	27	1807	1911	1912	1852	1973	1808	1807	14633	27	27	27	1832	1840	1834	1835	1835	1861	1833	1833	1837	1839
GCF_035024785	1818	1907	1903	1798	1798	1798	1799	27	1800	27	1807	1858	1911	1912	1852	1816	1652	1798	1799	1761	1932	1850	1827	1960	1901	28	27	27	1807	1911	1912	1852	1973	1808	1807	14633	27	27	27	1832	1840	1834	1835	1835	1861	1833	1833	1837	1839
GCF_035024845	1818	1907	1903	1798	1798	1798	1799	27	1800	27	1807	1858	1911	1912	1852	1816	1652	1798	1799	1761	1932	1850	1827	1960	1901	28	27	27	1807	1911	1912	1852	1973	1808	1807	14633	27	27	27	1832	1840	1834	1835	1835	1861	1833	1833	1837	1839
GCF_035024865	1817	1906	1902	1797	1797	1797	1798	26	1799	26	1806	1857	1910	1911	1851	1815	1651	1797	1798	1760	1931	1849	1826	1959	1900	27	26	26	1806	1910	1911	1851	1972	1807	1806	14632	26	26	26	1831	1839	1833	1834	1834	1860	1832	1832	1836	1838
GCF_035024925	1817	1906	1902	1797	1797	1797	1798	26	1799	26	1806	1857	1910	1911	1851	1815	1651	1797	1798	1760	1931	1849	1826	1959	1900	27	26	26	1806	1910	1911	1851	1972	1807	1806	14632	26	26	26	1831	1839	1833	1834	1834	1860	1832	1832	1836	1838
GCF_035024945	1734	1846	1915	1803	1803	1803	1804	1799	1805	1799	1750	1854	1802	1867	1831	1769	1769	1803	1804	1646	1893	1762	1761	1847	1896	1800	1799	1799	1750	1802	1867	1831	1860	1741	1740	14570	1799	1799	1799	1727	1734	1729	1730	1730	1903	1728	1728	1732	1733
GCF_035025005	1578	1901	1918	1817	1817	1817	1818	1863	1819	1863	1586	1882	1622	1900	1824	1706	1837	1817	1818	1674	1936	1611	1647	1873	1977	1864	1863	1863	1586	1622	1900	1824	1886	1748	1747	14610	1863	1863	1863	1614	1629	1616	1617	1617	1944	1615	1615	1619	1628
GCF_035117395	1783	1861	1945	1811	1811	1811	1812	1819	1813	1819	1697	1853	1805	1897	1824	1756	1838	1811	1812	1717	1932	1757	1789	1852	1918	1820	1819	1819	1697	1805	1897	1824	1865	1688	1687	14638	1819	1819	1819	1777	1770	1779	1780	1780	1898	1778	1778	1782	1769
GCF_035793355	1595	1851	1931	1790	1790	1790	1791	1790	1792	1790	1568	1902	1604	1799	1799	1684	1813	1790	1791	1634	1924	1603	1703	1829	1905	1791	1790	1790	1568	1604	1799	1799	1842	1753	1752	14607	1790	1790	1790	1539	1543	1541	1540	1542	1898	1540	1540	1544	1542
GCF_035794855	1684	1862	1896	1804	1804	1804	1805	1795	1806	1795	1573	1823	1715	1827	1813	1698	1784	1804	1805	1692	1891	1739	1654	1856	1909	1796	1795	1795	1573	1715	1827	1813	1869	1730	1729	14553	1795	1795	1795	1677	1677	1679	1680	1680	1928	1678	1678	1682	1676
GCF_035795175	1668	1840	1905	1813	1813	1813	1814	1815	1815	1815	1607	1874	1663	1818	1767	1690	1779	1813	1814	1646	1913	1676	1666	1843	1918	1816	1815	1815	1607	1663	1818	1767	1856	1754	1753	14529	1815	1815	1815	1610	1628	1612	1613	1613	1959	1611	1611	1615	1627
GCF_035797215	1639	1856	1926	1772	1772	1772	1773	1812	1774	1812	1562	1868	1712	1840	1796	1688	1804	1772	1773	1647	1923	1668	44	1880	1935	1813	1812	1812	1562	1712	1840	1796	1893	1776	1775	14555	1812	1812	1812	1622	1626	1624	1625	1625	1936	1623	1623	1627	1625
GCF_035797235	1842	1923	1931	1803	1803	1803	1804	1816	1805	1816	1867	1881	1940	1882	1885	1881	1811	1803	1804	1857	1934	1912	1885	1883	1920	1817	1816	1816	1867	1940	1882	1885	1896	1886	1887	14575	1816	1816	1816	1872	1882	1874	1875	1875	1840	1873	1873	1877	1881
GCF_035797535	1842	1923	1931	1803	1803	1803	1804	1816	1805	1816	1867	1881	1940	1882	1885	1881	1811	1803	1804	1857	1934	1912	1885	1883	1920	1817	1816	1816	1867	1940	1882	1885	1896	1886	1887	14575	1816	1816	1816	1872	1882	1874	1875	1875	1840	1873	1873	1877	1881
GCF_035818455	1756	1895	1873	652	652	652	653	1797	654	1797	1778	1741	1843	1809	1856	1785	1818	652	653	1734	1846	1769	1754	1821	1848	1798	1797	1797	1778	1843	1809	1856	1834	1806	1805	14573	1797	1797	1797	1750	1750	1752	1753	1753	1911	1751	1751	1755	1749
GCF_036289025	1715	1845	1900	1756	1756	1756	1757	1776	1758	1776	1725	1792	1778	1844	1789	1747	1760	1756	1757	1651	1919	1738	1764	1819	1876	1777	1776	1776	1725	1778	1844	1789	1832	1729	1728	14624	1776	1776	1776	1726	1722	1728	1729	1729	1924	1727	1727	1731	1721
GCF_036813195	1653	1852	1905	1794	1794	1794	1795	1816	1796	1816	1545	1862	1545	1824	1790	1725	1833	1794	1795	1685	1898	1607	1670	1827	1898	1817	1816	1816	1545	1545	1824	1790	1840	1753	1752	14556	1816	1816	1816	1564	1573	1566	1567	1567	1924	1565	1565	1569	1572
GCF_036813905	1810	1890	1839	1871	1871	1871	1872	1667	1873	1667	1833	1860	1868	1872	1847	1829	28	1871	1872	1785	1950	1804	1836	1877	1914	1668	1667	1667	1833	1868	1872	1847	1890	1815	1814	14541	1667	1667	1667	1811	1813	1813	1814	1814	1808	1812	1812	1816	1812
GCF_036851965	1810	1890	1839	1871	1871	1871	1872	1667	1873	1667	1833	1860	1868	1872	1847	1829	28	1871	1872	1785	1950	1804	1836	1877	1914	1668	1667	1667	1833	1868	1872	1847	1890	1815	1814	14541	1667	1667	1667	1811	1813	1813	1814	1814	1808	1812	1812	1816	1812
GCF_036954405	1650	1849	1902	1791	1791	1791	1792	1813	1793	1813	1542	1859	1542	1821	1787	1722	1830	1791	1792	1682	1895	1604	1667	1824	1897	1814	1813	1813	1542	1542	1821	1787	1837	1750	1749	14553	1813	1813	1813	1561	1570	1563	1564	1564	1921	1562	1562	1566	1569
GCF_036954425	1650	1849	1902	1791	1791	1791	1792	1813	1793	1813	1542	1859	1542	1821	1787	1722	1830	1791	1792	1682	1895	1604	1667	1824	1897	1814	1813	1813	1542	1542	1821	1787	1837	1750	1749	14553	1813	1813	1813	1561	1570	1563	1564	1564	1921	1562	1562	1566	1569
GCF_036957665	1888	1945	1979	1876	1876	1876	1877	1803	1878	1803	1882	1941	1913	1869	1905	1928	1799	1876	1877	1888	1934	1887	1841	1928	1912	1804	1803	1803	1882	1913	1869	1905	1941	1888	1887	14600	1803	1803	1803	1893	1897	1895	1896	1896	1830	1894	1894	1898	1896
GCF_037199025	1775	1874	1899	1829	1829	1829	1830	1798	1831	1798	1749	1848	1851	1847	1831	1810	1804	1829	1830	1773	1943	1835	1758	1850	1878	1799	1798	1798	1749	1851	1847	1831	1863	1819	1818	14540	1798	1798	1798	1825	1835	1827	1828	1828	1940	1826	1826	1830	1834
GCF_037447695	1644	1821	1849	1748	1748	1748	1749	1842	1750	1842	1635	1821	1695	1809	1780	1639	1752	1748	1749	1679	1861	1690	1654	1803	1882	1843	1842	1842	1635	1695	1809	1780	1816	1686	1685	14563	1842	1842	1842	1609	1615	1611	1612	1612	1884	1610	1610	1614	1614
GCF_037447825	1644	1821	1849	1748	1748	1748	1749	1842	1750	1842	1635	1821	1695	1809	1780	1639	1752	1748	1749	1679	1861	1690	1654	1803	1882	1843	1842	1842	1635	1695	1809	1780	1816	1686	1685	14563	1842	1842	1842	1609	1615	1611	1612	1612	1884	1610	1610	1614	1614
GCF_037477975	1575	1898	1915	1814	1814	1814	1815	1860	1816	1860	1583	1879	1619	1897	1821	1703	1834	1814	1815	1671	1933	1608	1644	1870	1974	1861	1860	1860	1583	1619	1897	1821	1883	1745	1744	14607	1860	1860	1860	1611	1626	1613	1614	1614	1941	1612	1612	1616	1625
GCF_038448565	1756	1895	1873	652	652	652	653	1797	654	1797	1778	1741	1843	1809	1856	1785	1818	652	653	1734	1846	1769	1754	1821	1848	1798	1797	1797	1778	1843	1809	1856	1834	1806	1805	14573	1797	1797	1797	1750	1750	1752	1753	1753	1911	1751	1751	1755	1749
GCF_039031495	1780	1858	1942	1808	1808	1808	1809	1816	1810	1816	1694	1850	1802	1894	1821	1753	1835	1808	1809	1714	1929	1754	1786	1849	1915	1817	1816	1816	1694	1802	1894	1821	1862	1685	1684	14635	1816	1816	1816	1774	1767	1776	1777	1777	1895	1775	1775	1779	1766
GCF_039605995	1765	819	1923	1846	1846	1846	1847	1813	1848	1813	1729	1891	1795	1814	530	1790	1798	1846	1847	1771	1914	1799	1783	1820	1912	1814	1813	1813	1729	1795	1814	530	1833	1809	1808	14576	1813	1813	1813	1738	1732	1740	1741	1741	1921	1739	1739	1743	1731
GCF_040098365	1589	1845	1925	1784	1784	1784	1785	1784	1786	1784	1562	1896	1598	1793	1793	1678	1807	1784	1785	1628	1918	1597	1697	1823	1899	1785	1784	1784	1562	1598	1793	1793	1836	1747	1746	14601	1784	1784	1784	1533	1537	1535	1534	1536	1892	1534	1534	1538	1536
GCF_040098385	1589	1845	1925	1784	1784	1784	1785	1784	1786	1784	1562	1896	1598	1793	1793	1678	1807	1784	1785	1628	1918	1597	1697	1823	1899	1785	1784	1784	1562	1598	1793	1793	1836	1747	1746	14601	1784	1784	1784	1533	1537	1535	1534	1536	1892	1534	1534	1538	1536
GCF_040098425	1650	1849	1902	1791	1791	1791	1792	1813	1793	1813	1542	1859	1541	1821	1787	1722	1830	1791	1792	1682	1895	1604	1667	1824	1897	1814	1813	1813	1542	1541	1821	1787	1837	1750	1749	14554	1813	1813	1813	1561	1570	1563	1564	1564	1921	1562	1562	1566	1569
GCF_040324735	1765	1871	1931	1838	1838	1838	1839	1834	1840	1834	1694	1865	1757	1870	1829	1723	1812	1838	1839	1691	1935	1742	1744	1866	1935	1835	1834	1834	1694	1757	1870	1829	1879	1664	1663	14606	1834	1834	1834	1697	1705	1699	1700	1700	1943	1698	1698	1702	1704
GCF_040326525	1610	1843	1895	1790	1790	1790	1791	1813	1792	1813	1638	1838	1645	1828	1807	1693	1807	1790	1791	1680	1898	1693	1638	1815	1902	1814	1813	1813	1638	1645	1828	1807	1828	1717	1716	14579	1813	1813	1813	1623	1627	1625	1626	1626	1929	1624	1624	1628	1626
GCF_040567195	1673	1866	1910	1845	1845	1845	1846	1830	1847	1830	1656	1869	1698	1846	1826	1681	1796	1845	1846	1644	1930	1678	1644	1863	1973	1831	1830	1830	1656	1698	1846	1826	1876	1797	1796	14576	1830	1830	1830	1649	1655	1651	1652	1652	1964	1650	1650	1654	1654
GCF_902160855	1804	1918	1889	1847	1847	1847	1848	1575	1849	1575	1808	1842	1864	1911	1869	1858	1723	1847	1848	1757	1980	1857	1812	1926	1934	1576	1575	1575	1808	1864	1911	1869	1939	1820	1819	14592	1575	1575	1575	1828	1832	1830	1831	1831	1885	1829	1829	1833	1831
GCF_902160915	1804	1918	1889	1847	1847	1847	1848	1575	1849	1575	1808	1842	1864	1911	1869	1858	1723	1847	1848	1757	1980	1857	1812	1926	1934	1576	1575	1575	1808	1864	1911	1869	1939	1820	1819	14592	1575	1575	1575	1828	1832	1830	1831	1831	1885	1829	1829	1833	1831
GCF_902160945	1805	1919	1890	1848	1848	1848	1849	1576	1850	1576	1809	1843	1865	1912	1870	1859	1724	1848	1849	1758	1981	1858	1813	1927	1935	1577	1576	1576	1809	1865	1912	1870	1940	1821	1820	14593	1576	1576	1576	1829	1833	1831	1832	1832	1886	1830	1830	1834	1832
GCF_902160995	1804	1918	1889	1847	1847	1847	1848	1575	1849	1575	1808	1842	1864	1911	1869	1858	1723	1847	1848	1757	1980	1857	1812	1926	1934	1576	1575	1575	1808	1864	1911	1869	1939	1820	1819	14592	1575	1575	1575	1828	1832	1830	1831	1831	1885	1829	1829	1833	1831
[truncated: 235 more columns]
