# Supplementary material for: Citrobacter braakii Isolated from Salami and Soft Cheese: An Emerging Food Safety Hazard?
Source: Foods. 2025 May 26;14(11):1887. doi: 10.3390/foods14111887 (PMC12154454; doi:10.3390/foods14111887)
Supplement: Supplementary file 1 [file foods-14-01887-s001.zip › supplementary files/Table S7.xlsx]

## Sheet: Foglio1
Sample	FOX	ETP	IMI	MERO	TAZ	FEP	F/C	T/C	FOT	TRM	AMP	AZI	AMI	GEN	TGC	COL	NAL	TET	TMP	SMX	CHL	CIP
5CP1581	4	<0,015	1	<0,03	0.5	<0,06	0,12/4	0,25/4	<0,25	4	4	16	<4	1	<0,25	<1	<4	<2	<0,25	512	<8	0.03
6CP11281B	64	<0,015	1	<0,03	<0,25	<0,06	0,25/4	0,25/4	2	16	8	8	<4	1	<0,25	<1	<4	<2	<0,25	32	<8	<0,015
1SBD4	>64	<0,015	1	<0,03	0.5	<0,06	0,12/4	0,25/4	<0,25	4	32	16	<4	1	<0,25	<1	<4	<2	<0,25	16	<8	0.06
1SBR5	>64	<0,015	1	<0,03	<0,25	<0,06	0,12/4	0,25/4	2	8	16	16	<4	1	<0,25	<1	<4	<2	<0,25	32	<8	0.06
1SBR104	>64	<0,015	1	<0,03	<0,25	<0,06	0,5/4	0,25/4	<0,25	8	32	16	<4	1	<0,25	<1	<4	<2	<0,25	32	<8	0.06
2SBD4	>64	<0,015	1	<0,03	<0,25	<0,06	0,5/4	0,25/4	<0,25	4	32	16	<4	1	<0,25	<1	<4	<2	<0,25	32	<8	0.06
2SBR2	>64	<0,015	1	<0,03	0.5	0.12	0,12/4	0,5/4	0.5	4	32	16	<4	1	<0,25	<1	<4	<2	0.5	16	<8	0.06
2SBR184	>64	<0,015	1	<0,03	<0,25	<0,06	0,5/4	0,5/4	0.5	4	32	16	<4	1	<0,25	<1	8	<2	0.5	16	<8	0.06
3SWD1	2	<0,015	<0,12	<0,03	<0,25	<0,06	<0,06/4	0,25/4	<0,25	4	4	8	8	1	<0,25	<1	<4	<2	<0,25	16	<8	<0,015
3SBR5	>64	<0,015	1	<0,03	<0,25	<0,06	0,25/4	0,25/4	<0,25	4	32	16	8	1	<0,25	<1	8	<2	<0,25	16	<8	0.25
4SWD3	>64	<0,015	1	<0,03	<0,25	<0,06	0,12/4	0,25/4	<0,25	4	32	16	<4	1	<0,25	<1	<4	<2	<0,25	32	<8	0.06
4SBD2	>64	<0,015	1	<0,03	<0,25	<0,06	0,12/4	0,25/4	<0,25	8	16	16	<4	1	<0,25	<1	<4	<2	0.5	32	<8	0.06
5SWD1	4	<0,015	0.25	<0,03	2	0.5	0,12/4	<0,12/4	2	4	2	32	<4	2	<0,25	<1	<4	<2	<0,25	>512	<8	<0,015
5SBR103	>64	<0,015	2	0.06	<0,25	0.25	0,25/4	0,5/4	<0,25	4	>32	16	16	4	<0,25	2	8	4	1	>512	<8	0.03
5SBR183	>64	<0,015	1	<0,03	<0,25	<0,06	0,12/4	2//4	<0,25	4	16	16	<4	1	<0,25	<1	<4	<2	<0,25	32	<8	0.06
5SBR282	>64	<0,015	0.5	<0,03	<0,25	<0,06	0,5/4	0,5/4	<0,25	4	16	32	<4	1	<0,25	<1	<4	<2	<0,25	32	<8	0.12
6STM5	4	0.12	<0,12	0.12	>128	>32	>64/4	>128/4	64	64	<1	<2	<4	<0,5	<0,25	8	<4	<2	<0,25	<8	<8	0.25
6SBR1	>64	<0,015	0.5	<0,03	<0,25	<0,06	0,25/4	0,5/4	<0,25	4	32	16	<4	<0,5	<0,25	<1	<4	<2	<0,25	32	<8	0.06
6MB1	>64	<0,015	1	<0,03	<0,25	<0,06	0,12/4	2//4	<0,25	4	16	16	<4	1	<0,25	<1	<4	<2	<0,25	32	<8	0.06
5SBR3	>64	<0,015	0.5	<0,03	<0,25	<0,06	0,5/4	0,5/4	<0,25	4	16	32	<4	1	<0,25	<1	<4	<2	<0,25	32	<8	0.12
