# Supplementary material for: Citrobacter braakii Isolated from Salami and Soft Cheese: An Emerging Food Safety Hazard?
Source: Foods. 2025 May 26;14(11):1887. doi: 10.3390/foods14111887 (PMC12154454; doi:10.3390/foods14111887)
Supplement: Supplementary file 1 [file foods-14-01887-s001.zip › supplementary files/Table S8.txt]

Query= NZ_CP033744.1:3173771-3174646 Citrobacter freundii strain
FDAARGOS_549 chromosome, complete genome
Strain= 3SWD1

Length=876
                                                                      Score     E
Sequences producing significant alignments:                          (Bits)  Value

6 length=170288 depth=1.15x                                           1232    0.0  


> 6 length=170288 depth=1.15x
Length=170288

 Score = 1232 bits (1366),  Expect = 0.0
 Identities = 788/858 (92%), Gaps = 0/858 (0%)
 Strand=Plus/Minus

Query  1       ATGACGCGTAGCTATATCCCTCTTAACTCGCTGCGGGCTTTTGAAGCCGCGGCCAGACAT  60
               ||||| |||||||||||||| |||||||||||||||||||||||||| ||||||||||||
Sbjct  145201  ATGACACGTAGCTATATCCCCCTTAACTCGCTGCGGGCTTTTGAAGCAGCGGCCAGACAT  145142

Query  61      CTCAGCTTTACCCGCGCTGCGATTGAGCTCAACGTGACGCATTCTGCCATCAGCCAGCAT  120
               ||||||||||||||||||||||||||||||||||||||||||||||| || |||||||||
Sbjct  145141  CTCAGCTTTACCCGCGCTGCGATTGAGCTCAACGTGACGCATTCTGCAATAAGCCAGCAT  145082

Query  121     GTCAAATCGCTGGAGCAGCAGCTGAATTGTCAGCTTTTTGTGCGCGGTTCTCGTGGATTA  180
               || ||| |||||||||| |||||||||||||||||||||||||| |||||||| || |||
Sbjct  145081  GTGAAAGCGCTGGAGCAACAGCTGAATTGTCAGCTTTTTGTGCGTGGTTCTCGAGGGTTA  145022

Query  181     ATGTTGACGACTGAAGGGGAAAGTCTGTTACCTGTACTTAATGACTCCTTCGATCGTATG  240
               ||||||||||||||||||||||||||||||||||||||||||||||| ||||||||||||
Sbjct  145021  ATGTTGACGACTGAAGGGGAAAGTCTGTTACCTGTACTTAATGACTCTTTCGATCGTATG  144962

Query  241     GCGGGGATGTTGGATCGTTTTGCCACTAAACAGACCCAGGAAAAACTTAAAATTGGCGTA  300
               ||||||||| ||||||||||||||||||||||||| ||||||||||| ||||||||||| 
Sbjct  144961  GCGGGGATGCTGGATCGTTTTGCCACTAAACAGACTCAGGAAAAACTAAAAATTGGCGTG  144902

Query  301     GTGGGAACCTTTGCTATCGGCTGTCTTTTCCCGCTGTTGAGCGATTTTAAGCGCAGTTAC  360
               ||||| ||||||||  |||||||||||||||| ||||||||||| |||||||||   || 
Sbjct  144901  GTGGGGACCTTTGCGGTCGGCTGTCTTTTCCCTCTGTTGAGCGACTTTAAGCGCCACTAT  144842

Query  361     CCACATATTGATTTGCATATTTCTACCCATAATAATCGCGTGGATCCCGCCGCCGAAGGG  420
               || ||||||||||||||||| || ||||| ||||| || |||||||||||||||||||||
Sbjct  144841  CCGCATATTGATTTGCATATCTCCACCCACAATAACCGTGTGGATCCCGCCGCCGAAGGG  144782

Query  421     CTGGATTATACCATTCGCTACGGTGGGGGAGCTTGGCACGATACCGATGCGCAATATTTA  480
               ||||||||||| ||||||||||| || ||||| |||||||||||||||||||||||||| 
Sbjct  144781  CTGGATTATACTATTCGCTACGGAGGAGGAGCCTGGCACGATACCGATGCGCAATATTTG  144722

Query  481     TGTAGCGCGCTGATGTCTCCACTGTGTTCGCCAACATTGGCTTCGCAGATTCAAACGCCT  540
               |||||||||||||||||||| |||||||| || |||||||| ||||||||| || | |||
Sbjct  144721  TGTAGCGCGCTGATGTCTCCGCTGTGTTCACCGACATTGGCCTCGCAGATTAAAGCACCT  144662

Query  541     GCGGATATCCTGAAATTTCCGTTATTACGATCGTATCGGCGGGATGAATGGGCGCTTTGG  600
               | ||| ||||||||||||||||||||||||||||||||||| ||||||||| ||||||||
Sbjct  144661  GTGGACATCCTGAAATTTCCGTTATTACGATCGTATCGGCGTGATGAATGGACGCTTTGG  144602

Query  601     ATGCAGGCGGCCGGAGAGGCGCCTCCGTCACCGACGCACAATGTGATGGTGTTTGATTCG  660
               |||||||| |||||||| ||||||||||||||||||||||| ||| |||||||||| |||
Sbjct  144601  ATGCAGGCCGCCGGAGAAGCGCCTCCGTCACCGACGCACAACGTGGTGGTGTTTGACTCG  144542

Query  661     TCAGTCACCATGCTGGAAGCCGCTCAGGCGGGGAGCGGTGTGGCAATTGCGCCAGTCAGA  720
               || ||| | |||||||||||||| ||||||||||  |||||||||||||| || || |||
Sbjct  144541  TCCGTCTCAATGCTGGAAGCCGCGCAGGCGGGGATTGGTGTGGCAATTGCACCGGTAAGA  144482

Query  721     ATGTTCACGCATTTGCTCAGCAGTGAACGTATCGTTCAGCCTTTTTTAACGCAGATTGAT  780
               |||||||||||||||||||| |||||||||||||| ||||||||||||||||||||||||
Sbjct  144481  ATGTTCACGCATTTGCTCAGTAGTGAACGTATCGTGCAGCCTTTTTTAACGCAGATTGAT  144422

Query  781     TTGGGAAGCTACTGGATAACGCGTTTGCAATCTCGCCCGGAGACGCCCGCGATGCGTGAA  840
                |||| || ||||||||||||||||| |||||||| ||||||||||||||||||||||| 
Sbjct  144421  CTGGGGAGTTACTGGATAACGCGTTTACAATCTCGTCCGGAGACGCCCGCGATGCGTGAG  144362

Query  841     TTTTCCCGTTGGTTGACC  858
               |||||||| |||||||||
Sbjct  144361  TTTTCCCGCTGGTTGACC  144344


Query= NZ_CP033744.1:3173771-3174646 Citrobacter freundii strain
FDAARGOS_549 chromosome, complete genome
Strain= 6STM5

Length=876
                                                                      Score     E
Sequences producing significant alignments:                          (Bits)  Value

3 length=528095 depth=1.14x                                           1260    0.0  


> 3 length=528095 depth=1.14x
Length=528095

 Score = 1260 bits (1397),  Expect = 0.0
 Identities = 805/876 (92%), Gaps = 0/876 (0%)
 Strand=Plus/Minus

Query  1       ATGACGCGTAGCTATATCCCTCTTAACTCGCTGCGGGCTTTTGAAGCCGCGGCCAGACAT  60
               ||||||||||||||||||||||||||||||||||||||||||||||| ||||||||||||
Sbjct  493486  ATGACGCGTAGCTATATCCCTCTTAACTCGCTGCGGGCTTTTGAAGCAGCGGCCAGACAT  493427

Query  61      CTCAGCTTTACCCGCGCTGCGATTGAGCTCAACGTGACGCATTCTGCCATCAGCCAGCAT  120
               ||||||||||||||||||||||||||||||||||||||||||||||| || |||||||||
Sbjct  493426  CTCAGCTTTACCCGCGCTGCGATTGAGCTCAACGTGACGCATTCTGCAATAAGCCAGCAT  493367

Query  121     GTCAAATCGCTGGAGCAGCAGCTGAATTGTCAGCTTTTTGTGCGCGGTTCTCGTGGATTA  180
               || ||| |||||||||| |||||||||||||||||||||||||| |||||||| || |||
Sbjct  493366  GTGAAAGCGCTGGAGCAACAGCTGAATTGTCAGCTTTTTGTGCGTGGTTCTCGAGGGTTA  493307

Query  181     ATGTTGACGACTGAAGGGGAAAGTCTGTTACCTGTACTTAATGACTCCTTCGATCGTATG  240
               ||||||||||||||||||||||||||||||||||||||||||||||| ||||||||||||
Sbjct  493306  ATGTTGACGACTGAAGGGGAAAGTCTGTTACCTGTACTTAATGACTCTTTCGATCGTATG  493247

Query  241     GCGGGGATGTTGGATCGTTTTGCCACTAAACAGACCCAGGAAAAACTTAAAATTGGCGTA  300
               ||||||||| ||||||||||||||||||||||||| ||||||||||||||||||||||| 
Sbjct  493246  GCGGGGATGCTGGATCGTTTTGCCACTAAACAGACTCAGGAAAAACTTAAAATTGGCGTG  493187

Query  301     GTGGGAACCTTTGCTATCGGCTGTCTTTTCCCGCTGTTGAGCGATTTTAAGCGCAGTTAC  360
               ||||| ||||||||  |||| ||||||||||| ||||||||||| |||||||||   |  
Sbjct  493186  GTGGGGACCTTTGCGGTCGGTTGTCTTTTCCCTCTGTTGAGCGACTTTAAGCGCCACTGT  493127

Query  361     CCACATATTGATTTGCATATTTCTACCCATAATAATCGCGTGGATCCCGCCGCCGAAGGG  420
               || |||||||||||||||||||| ||||| ||||| || |||||||||||||||||||||
Sbjct  493126  CCGCATATTGATTTGCATATTTCCACCCACAATAACCGTGTGGATCCCGCCGCCGAAGGG  493067

Query  421     CTGGATTATACCATTCGCTACGGTGGGGGAGCTTGGCACGATACCGATGCGCAATATTTA  480
               ||||||||||| ||||||||||| || ||||| |||||||||||||||||||||||||| 
Sbjct  493066  CTGGATTATACTATTCGCTACGGAGGAGGAGCCTGGCACGATACCGATGCGCAATATTTG  493007

Query  481     TGTAGCGCGCTGATGTCTCCACTGTGTTCGCCAACATTGGCTTCGCAGATTCAAACGCCT  540
               |||||||||||||||||||| |||||||| || |||||||| ||||||||| || | |||
Sbjct  493006  TGTAGCGCGCTGATGTCTCCGCTGTGTTCACCGACATTGGCCTCGCAGATTAAAGCACCT  492947

Query  541     GCGGATATCCTGAAATTTCCGTTATTACGATCGTATCGGCGGGATGAATGGGCGCTTTGG  600
               | ||| ||||||||||||||||||||||||||||||||||| ||||||||| ||||||||
Sbjct  492946  GTGGACATCCTGAAATTTCCGTTATTACGATCGTATCGGCGTGATGAATGGACGCTTTGG  492887

Query  601     ATGCAGGCGGCCGGAGAGGCGCCTCCGTCACCGACGCACAATGTGATGGTGTTTGATTCG  660
               |||||||| |||||||| ||||||||||||||||||||||| ||| |||||||||| |||
Sbjct  492886  ATGCAGGCCGCCGGAGAAGCGCCTCCGTCACCGACGCACAACGTGGTGGTGTTTGACTCG  492827

Query  661     TCAGTCACCATGCTGGAAGCCGCTCAGGCGGGGAGCGGTGTGGCAATTGCGCCAGTCAGA  720
               || ||| | |||||||||||||| ||||||||||  |||||||||||||| || || |||
Sbjct  492826  TCCGTCTCAATGCTGGAAGCCGCGCAGGCGGGGATTGGTGTGGCAATTGCACCGGTAAGA  492767

Query  721     ATGTTCACGCATTTGCTCAGCAGTGAACGTATCGTTCAGCCTTTTTTAACGCAGATTGAT  780
               |||||||||||||||||||| |||||||||||||| ||||||||| ||||||||||||||
Sbjct  492766  ATGTTCACGCATTTGCTCAGTAGTGAACGTATCGTGCAGCCTTTTCTAACGCAGATTGAT  492707

Query  781     TTGGGAAGCTACTGGATAACGCGTTTGCAATCTCGCCCGGAGACGCCCGCGATGCGTGAA  840
                |||| || ||||||||||||||||| |||||||| ||||||||||||||||||||||| 
Sbjct  492706  CTGGGGAGTTACTGGATAACGCGTTTACAATCTCGTCCGGAGACGCCCGCGATGCGTGAG  492647

Query  841     TTTTCCCGTTGGTTGACCGGGGTGCTGCACAAATAA  876
               |||||||| |||||||||||| |||||||| |||||
Sbjct  492646  TTTTCCCGCTGGTTGACCGGGATGCTGCACTAATAA  492611


Query= NZ_CP033744.1:3173771-3174646 Citrobacter freundii strain
FDAARGOS_549 chromosome, complete genome
Strain= 5SWD1

Length=876
                                                                      Score     E
Sequences producing significant alignments:                          (Bits)  Value

5 length=185577 depth=1.18x                                           1232    0.0  


> 5 length=185577 depth=1.18x
Length=185577

 Score = 1232 bits (1366),  Expect = 0.0
 Identities = 788/858 (92%), Gaps = 0/858 (0%)
 Strand=Plus/Plus

Query  1      ATGACGCGTAGCTATATCCCTCTTAACTCGCTGCGGGCTTTTGAAGCCGCGGCCAGACAT  60
              ||||| |||||||||||||| |||||||||||||||||||||||||| ||||||||||||
Sbjct  40377  ATGACACGTAGCTATATCCCCCTTAACTCGCTGCGGGCTTTTGAAGCAGCGGCCAGACAT  40436

Query  61     CTCAGCTTTACCCGCGCTGCGATTGAGCTCAACGTGACGCATTCTGCCATCAGCCAGCAT  120
              ||||||||||||||||||||||||||||||||||||||||||||||| || |||||||||
Sbjct  40437  CTCAGCTTTACCCGCGCTGCGATTGAGCTCAACGTGACGCATTCTGCAATAAGCCAGCAT  40496

Query  121    GTCAAATCGCTGGAGCAGCAGCTGAATTGTCAGCTTTTTGTGCGCGGTTCTCGTGGATTA  180
              || ||| |||||||||| |||||||||||||||||||||||||| |||||||| || |||
Sbjct  40497  GTGAAAGCGCTGGAGCAACAGCTGAATTGTCAGCTTTTTGTGCGTGGTTCTCGAGGGTTA  40556

Query  181    ATGTTGACGACTGAAGGGGAAAGTCTGTTACCTGTACTTAATGACTCCTTCGATCGTATG  240
              ||||||||||||||||||||||||||||||||||||||||||||||| ||||||||||||
Sbjct  40557  ATGTTGACGACTGAAGGGGAAAGTCTGTTACCTGTACTTAATGACTCTTTCGATCGTATG  40616

Query  241    GCGGGGATGTTGGATCGTTTTGCCACTAAACAGACCCAGGAAAAACTTAAAATTGGCGTA  300
              ||||||||| ||||||||||||||||||||||||| ||||||||||| ||||||||||| 
Sbjct  40617  GCGGGGATGCTGGATCGTTTTGCCACTAAACAGACTCAGGAAAAACTAAAAATTGGCGTG  40676

Query  301    GTGGGAACCTTTGCTATCGGCTGTCTTTTCCCGCTGTTGAGCGATTTTAAGCGCAGTTAC  360
              ||||| ||||||||  |||||||||||||||| ||||||||||| |||||||||   || 
Sbjct  40677  GTGGGGACCTTTGCGGTCGGCTGTCTTTTCCCTCTGTTGAGCGACTTTAAGCGCCACTAT  40736

Query  361    CCACATATTGATTTGCATATTTCTACCCATAATAATCGCGTGGATCCCGCCGCCGAAGGG  420
              || ||||||||||||||||| || ||||| ||||| || |||||||||||||||||||||
Sbjct  40737  CCGCATATTGATTTGCATATCTCCACCCACAATAACCGTGTGGATCCCGCCGCCGAAGGG  40796

Query  421    CTGGATTATACCATTCGCTACGGTGGGGGAGCTTGGCACGATACCGATGCGCAATATTTA  480
              ||||||||||| ||||||||||| || ||||| |||||||||||||||||||||||||| 
Sbjct  40797  CTGGATTATACTATTCGCTACGGAGGAGGAGCCTGGCACGATACCGATGCGCAATATTTG  40856

Query  481    TGTAGCGCGCTGATGTCTCCACTGTGTTCGCCAACATTGGCTTCGCAGATTCAAACGCCT  540
              |||||||||||||||||||| |||||||| || |||||||| ||||||||| || | |||
Sbjct  40857  TGTAGCGCGCTGATGTCTCCGCTGTGTTCACCGACATTGGCCTCGCAGATTAAAGCACCT  40916

Query  541    GCGGATATCCTGAAATTTCCGTTATTACGATCGTATCGGCGGGATGAATGGGCGCTTTGG  600
              | ||| ||||||||||||||||||||||||||||||||||| ||||||||| ||||||||
Sbjct  40917  GTGGACATCCTGAAATTTCCGTTATTACGATCGTATCGGCGTGATGAATGGACGCTTTGG  40976

Query  601    ATGCAGGCGGCCGGAGAGGCGCCTCCGTCACCGACGCACAATGTGATGGTGTTTGATTCG  660
              |||||||| |||||||| ||||||||||||||||||||||| ||| |||||||||| |||
Sbjct  40977  ATGCAGGCCGCCGGAGAAGCGCCTCCGTCACCGACGCACAACGTGGTGGTGTTTGACTCG  41036

Query  661    TCAGTCACCATGCTGGAAGCCGCTCAGGCGGGGAGCGGTGTGGCAATTGCGCCAGTCAGA  720
              || ||| | |||||||||||||| ||||||||||  |||||||||||||| || || |||
Sbjct  41037  TCCGTCTCAATGCTGGAAGCCGCGCAGGCGGGGATTGGTGTGGCAATTGCACCGGTAAGA  41096

Query  721    ATGTTCACGCATTTGCTCAGCAGTGAACGTATCGTTCAGCCTTTTTTAACGCAGATTGAT  780
              |||||||||||||||||||| |||||||||||||| ||||||||||||||||||||||||
Sbjct  41097  ATGTTCACGCATTTGCTCAGTAGTGAACGTATCGTGCAGCCTTTTTTAACGCAGATTGAT  41156

Query  781    TTGGGAAGCTACTGGATAACGCGTTTGCAATCTCGCCCGGAGACGCCCGCGATGCGTGAA  840
               |||| || ||||||||||||||||| |||||||| ||||||||||||||||||||||| 
Sbjct  41157  CTGGGGAGTTACTGGATAACGCGTTTACAATCTCGTCCGGAGACGCCCGCGATGCGTGAG  41216

Query  841    TTTTCCCGTTGGTTGACC  858
              |||||||| |||||||||
Sbjct  41217  TTTTCCCGCTGGTTGACC  41234
